# Supplementary material for: Identification of Novel Targets of Knee Osteoarthritis Shared by Cartilage and Synovial Tissue
Source: Int J Mol Sci. 2020 Aug 22;21(17):6033. doi: 10.3390/ijms21176033 (PMC7504179; doi:10.3390/ijms21176033)
Supplement: Supplementary file 1 [file ijms-21-06033-s001.zip]

Archive with 5 entries (4 files):
- ijms-907692 supplementary tables/
- ijms-907692 supplementary tables/Table S1 The information of the samples.xlsx
- ijms-907692 supplementary tables/Table S2 The list of the identified pathways.xlsx
- ijms-907692 supplementary tables/Table S3 The biological processes- same trend.xlsx
- ijms-907692 supplementary tables/Table S4 The biological processes-different trend.xlsx
