# Supplementary material for: Identification of Novel Targets of Knee Osteoarthritis Shared by Cartilage and Synovial Tissue
Source: Int J Mol Sci. 2020 Aug 22;21(17):6033. doi: 10.3390/ijms21176033 (PMC7504179; doi:10.3390/ijms21176033)
Supplement: Supplementary file 1 [file ijms-21-06033-s001.zip › ijms-907692 supplementary tables/Table S1 The information of the samples.xlsx]

## Sheet: Sheet1
	plate form	GEO accession number	Sample name	tissue	sex	age	SRR	Download and Extract Reads in FASTA/Q	fastq groomer	Fast QC		HISAT2		featureCounts			Overall alignment rate
										WebPage	RawData	BAM	Mapping summary	Counts	Summary	Feature Lengths	BAM reload
1	GPL18573	GSM3130554	normal_06	cartilage	F	27	SRR7107504	9	10	11	12	14	15	16	17	18	0.9577
2	GPL11154	GSM3130531	Normal_Cart_2_2	cartilage	F	35	SRR7107481	31	42	43	44	45	46	47	48	49	0.6575
3	GPL18573	GSM3130551	normal_03	cartilage	F	39	SRR7107501	40	41	50	51	52	53	54	55	56	0.962
4	GPL18573	GSM3130552	normal_04	cartilage	F	52	SRR7107502	57	58	59	60	61	62	63	64	65	0.9617
5	GPL11154	GSM3130532	Normal_Cart_3_3	cartilage	F	57	SRR7107482	66	67	68	69	70	71	72	73	74	0.8086
1	GPL18573	GSM3130559	OA_01, OA grade 4	cartilage	F	52	SRR7107509	75	76	77	78	79	80	81	82	83	0.9659
2	GPL18573	GSM3130560	OA_02, OA grade 4	cartilage	F	57	SRR7107510	89	90	91	92	93	94	95	96	97	0.9678
3	GPL11154	GSM3130542	OA_Cart_4_10, OA grade 4	cartilage	F	62	SRR7107492	98	99	100	101	102	103	104	105	106	0.658
4	GPL18573	GSM3130561	OA_03, OA grade 4	cartilage	F	67	SRR7107511	107	108	109	110	111	112	113	114	115	0.9646
5	GPL11154	GSM3130545	OA_Cart_7_2, OA grade 4	cartilage	F	68	SRR7107495	116	117	118	119	120	121	122	123	124	0.6274
6	GPL18573	GSM3130566	OA_08, OA grade 4	cartilage	F	69	SRR7107516	125	126	127	128	129	130	131	132	133	0.967
7	GPL11154	GSM3130543	OA_Cart_5_5, OA grade 4	cartilage	F	69	SRR7107493	134	135	136	137	138	139	140	141	142	0.9245
8	GPL18573	GSM3130567	OA_09, OA grade 4	cartilage	F	71	SRR7197517	143	144	145	146	147	148	149	150	151	0.9647
9	GPL18573	GSM3130568	OA_10, OA grade 4	cartilage	F	71	SRR7107518	152	153	154	155	156	157	158	159	160	0.9657
10	GPL11154	GSM3130539	OA_Cart_1_7, OA grade 4	cartilage	F	75	SRR7107489	161	162	163	164	165	166	167	168	169	0.6273
11	GPL11154	GSM3130541	OA_Cart_3_9, OA grade 4	cartilage	F	82	SRR7107491	170	171	172	173	174	175	176	177	178	0.7507
1	GPL18573	GSM3130557	normal_09	cartilage	M	18	SRR7107507	179	180	181	182	183	184	185	186	187	0.9631
2	GPL11154	GSM3130534	Normal_Cart_5_5	cartilage	M	18	SRR7107484	188	189	190	191	192	193	194	195	196	0.7138
3	GPL11154	GSM3130536	Normal_Cart_7_3	cartilage	M	20	SRR7107486	197	198	199	200	201	202	203	204	205	0.7931
4	GPL11154	GSM3130533	Normal_Cart_4_4	cartilage	M	26	SRR7107483	206	207	208	209	210	211	212	213	214	0.7769
5	GPL11154	GSM3130535	Normal_Cart_6_6	cartilage	M	28	SRR7107485	215	216	217	218	219	220	221	222	223	0.7094
6	GPL18573	GSM3130550	normal_02	cartilage	M	31	SRR7107500	224	225	226	227	228	229	230	231	232	0.9647
7	GPL18573	GSM3130555	normal_07	cartilage	M	33	SRR7107505	233	234	235	236	237	238	239	240	241	0.9615
8	GPL18573	GSM3130553	normal_05	cartilage	M	34	SRR7017503	242	243	244	245	246	247	248	249	250	0.9643
9	GPL11154	GSM3130537	Normal_Cart_9_7	cartilage	M	34	SRR7107487	251	252	253	254	255	256	257	258	259	0.7242
10	GPL11154	GSM3130538	Normal_Cart_10_8	cartilage	M	44	SRR7107488	260	261	262	263	264	265	266	267	268	0.7448
11	GPL18573	GSM3130558	normal_10	cartilage	M	46	SRR7107508	269	270	271	272	273	274	275	276	277	0.9602
12	GPL18573	GSM3130556	normal_08	cartilage	M	56	SRR7107506	278	279	280	281	282	283	284	285	286	0.9621
13	GPL18573	GSM3130549	normal_01	cartilage	M	61	SRR7107499	287	288	291	292	293	294	295	296	297	0.9631
1	GPL18573	GSM3130563	OA_05, OA grade 4	cartilage	M	51	SRR7107513	298	299	300	301	302	303	304	305	306	0.9659
2	GPL18573	GSM3130562	OA_04, OA grade 4	cartilage	M	60	SRR7107512	307	308	309	310	311	312	313	314	315	0.969
3	GPL18573	GSM3130565	OA_07, OA grade 4	cartilage	M	62	SRR7107515	316	317	318	319	320	321	322	323	324	0.9648
4	GPL11154	GSM3130546	OA_Cart_8_5, OA grade 4	cartilage	M	66	SRR7107496	325	326	327	328	329	330	331	332	333	0.689
5	GPL11154	GSM3130547	OA_Cart_9_6, OA grade 4	cartilage	M	66	SRR7107497	334	335	336	337	338	339	340	341	342	0.8527
6	GPL18573	GSM3130564	OA_06, OA grade 4	cartilage	M	67	SRR7107514	343	344	345	346	347	348	349	350	351	0.9682
7	GPL11154	GSM3130548	OA_Cart_10_9, OA grade 4	cartilage	M	68	SRR7107498	352	353	354	355	356	357	358	359	360	0.721
8	GPL11154	GSM3130544	OA_Cart_6_1, OA grade 4	cartilage	M	70	SRR7107494	361	362	363	364	365	366	367	368	369	0.7609
9	GPL11154	GSM3130540	OA_Cart_2_8, OA grade 4	cartilage	M	71	SRR7107490	370	371	374	375	376	377	378	379	380	0.5923
1	GPL11154	GSM2370978	healthy tissue 9	synovial tissue	F	15	SRR4785820	71	79	82	83	84	85	98	99	100	0.8119
2	GPL11154	GSM2370996	healthy tissue 27	synovial tissue	F	23	SRR4785838	16	17	22	23	33	34	35	36	37	0.9614
3	GPL11154	GSM2370993	healthy tissue 24	synovial tissue	F	24	SRR4785835	194	195	196	197	284	285	[44] 304	305	306	0.909
4	GPL11154	GSM2370994	healthy tissue 25	synovial tissue	F	28	SRR4785836	47	48	49	50	66	67	68	69	70	0.8214
5	GPL11154	GSM2370977	healthy tissue 8	synovial tissue	F	31	SRR4785819	64	65	77	78	72	73	74	75	76	0.9777
6	GPL11154	GSM2370986	healthy tissue 17	synovial tissue	F	31	SRR4785828	80	81	89	90	91	92	110	111	112	0.5302
7	GPL11154	GSM2370971	healthy tissue 2	synovial tissue	F	32	SRR4785813	96	97	101	102	103	104	105	106	107	0.979
8	GPL11154	GSM2370976	healthy tissue 7	synovial tissue	F	32	SRR4785818	108	109	113	114	115	116	123	124	125	0.955
9	GPL11154	GSM2370985	healthy tissue 16	synovial tissue	F	32	SRR4785827	117	118	119	120	121	122	126	127	128	0.4361
10	GPL11154	GSM2370989	healthy tissue 20	synovial tissue	F	42	SRR4785831	129	130	131	132	133	134	135	136	137	0.5034
11	GPL11154	GSM2370992	healthy tissue 23	synovial tissue	F	52	SRR4785834	138	139	140	141	142	143	144	145	146	0.9141
12	GPL11154	GSM2370983	healthy tissue 14	synovial tissue	F	55	SRR4785825	147	148	149	150	151	152	153	154	155	0.9655
13	GPL11154	GSM2370984	healthy tissue 15	synovial tissue	F	56	SRR4785826	156	157	158	159	160	161	162	163	164	0.3042
14	GPL11154	GSM2370987	healthy tissue 18	synovial tissue	F	73	SRR4785829	165	166	167	168	169	170	171	172	173	0.7501
1	GPL11154	GSM2370970	healthy tissue 1	synovial tissue	M	13	SRR4785812	174	175	176	177	178	179	180 [223]	181	182	0.9652
2	GPL11154	GSM2370982	healthy tissue 13	synovial tissue	M	15	SRR4785824	183	184	187	188	189	190	191	192	193	0.7772
3	GPL11154	GSM2370988	healthy tissue 19	synovial tissue	M	20	SRR4785830	203	204	205	206	207	208	209	210	211	0.9619
4	GPL11154	GSM2370991	healthy tissue 22	synovial tissue	M	20	SRR4785833	212	213	214	215	216	217	218	219	220	0.619
5	GPL11154	GSM2370972	healthy tissue 3	synovial tissue	M	22	SRR4785814	221	222	224	225	226	227	228	229	230	0.9764
6	GPL11154	GSM2370974	healthy tissue 5	synovial tissue	M	27	SRR4785816	231	232	238	239	240	241	242	243	244	0.9581
7	GPL11154	GSM2370980	healthy tissue 11	synovial tissue	M	28	SRR4785822	245	246	259	260	261	262	263	264	265	0.9492
8	GPL11154	GSM2370995	healthy tissue 26	synovial tissue	M	29	SRR4785837	275	276	277	278	279	280	281	282	283	0.9635
9	GPL11154	GSM2370997	healthy tissue 28	synovial tissue	M	29	SRR4785839	286	287	288	289	290	291	292	293	294	0.9536
10	GPL11154	GSM2370990	healthy tissue 21	synovial tissue	M	33	SRR4785832	266	267	268	269	270	271	272	273	274	0.7332
11	GPL11154	GSM2370973	healthy tissue 4	synovial tissue	M	47	SRR4785815	295	296	297	298	299 [345]	300 [346]	301	302	303	0.955
12	GPL11154	GSM2370975	healthy tissue 6	synovial tissue	M	47	SRR4785817	307	308	309	310	311	312	313	314	315	0.9577
13	GPL11154	GSM2370981	healthy tissue 12	synovial tissue	M	63	SRR4785823	316	317	318	319	320	321	322	323	324	0.9764
14	GPL11154	GSM2370979	healthy tissue 10	synovial tissue	M	66	SRR4785821	325	326	327	328	329	330	331	332	333	0.9569
1	GPL11154	GSM2370999	osteoarthritis tissue 2	synovial tissue	F	46	SRR4785841	334	335	336	337	338	339	340	341	342	0.9652
2	GPL11154	GSM2371007	osteoarthritis tissue 10	synovial tissue	F	51	SRR4785849	347	348	349	350	351	352	353	354	355	0.61
3	GPL11154	GSM2371012	osteoarthritis tissue 15	synovial tissue	F	53	SRR4785854	356	357	358	359	360	361	362	363	364	0.9115
4	GPL11154	GSM2371000	osteoarthritis tissue 3	synovial tissue	F	58	SRR4785842	365	366	367	368	369	370	371	372	373	0.9675
5	GPL11154	GSM2371009	osteoarthritis tissue 12	synovial tissue	F	60	SRR4785851	374	375	376	377	378	379	380	381	382	0.8726
6	GPL11154	GSM2371010	osteoarthritis tissue 13	synovial tissue	F	63	SRR4785852	383	384	385	386	387	388	389	390	391	0.937
7	GPL11154	GSM2371005	osteoarthritis tissue 8	synovial tissue	F	69	SRR4785847	392	393	394	395	396	397	398	399	400	0.9394
8	GPL11154	GSM2371004	osteoarthritis tissue 7	synovial tissue	F	77	SRR4785846	401	402	403	404	405	406	407	408	409	0.9507
9	GPL11154	GSM2371014	osteoarthritis tissue 17	synovial tissue	F	-	SRR4785856	493	494	495	496	497	498	499	500	501	0.9698
10	GPL11154	GSM2371015	osteoarthritis tissue 18	synovial tissue	F	-	SRR4785857	419	420	421	422	423	424	425	426	427	0.9696
11	GPL11154	GSM2371016	osteoarthritis tissue 19	synovial tissue	F	-	SRR4785858	428	429	430	431	432	433	434	435	436	0.9681
12	GPL11154	GSM2371017	osteoarthritis tissue 20	synovial tissue	F	-	SRR4785859	437	438	439	440	441	442	443	444	445	0.9645
13	GPL11154	GSM2371018	osteoarthritis tissue 21	synovial tissue	F	-	SRR4785860	454	455	456	457	458	459	460	461	462	0.9546
1	GPL11154	GSM2371003	osteoarthritis tissue 6	synovial tissue	M	17	SRR4785845	463	464	465	466	467	468	469	470	471	0.9537
2	GPL11154	GSM2371008	osteoarthritis tissue 11	synovial tissue	M	19	SRR4785850	472	476	477	478	479	480	481	482	483	0.8115
3	GPL11154	GSM2371011	osteoarthritis tissue 14	synovial tissue	M	19	SRR4785853	484	485	486	487	488	489	490	491	492	0.9474
4	GPL11154	GSM2370998	osteoarthritis tissue 1	synovial tissue	M	33	SRR4785840	502	503	504	505	506	507	510	511	512	0.3956
5	GPL11154	GSM2371002	osteoarthritis tissue 5	synovial tissue	M	48	SRR4785844	513	514	515	516	517	518	519	520	521	0.9562
6	GPL11154	GSM2371006	osteoarthritis tissue 9	synovial tissue	M	60	SRR4785848	522	523	524	525	526	527	528	529	530	0.959
7	GPL11154	GSM2371001	osteoarthritis tissue 4	synovial tissue	M	63	SRR4785843	531	532	533	534	558	559	560	561	562	0.937
8	GPL11154	GSM2371013	osteoarthritis tissue 16	synovial tissue	M	-	SRR4785855	540	541	542	543	544	545	546	547	548	0.9671
9	GPL11154	GSM2371019	osteoarthritis tissue 22	synovial tissue	M	-	SRR4785861	549	550	551	552	564	565	566	567	568	0.9565
