# Supplementary material for: Identification of Novel Targets of Knee Osteoarthritis Shared by Cartilage and Synovial Tissue
Source: Int J Mol Sci. 2020 Aug 22;21(17):6033. doi: 10.3390/ijms21176033 (PMC7504179; doi:10.3390/ijms21176033)
Supplement: Supplementary file 1 [file ijms-21-06033-s001.zip › ijms-907692 supplementary tables/Table S2 The list of the identified pathways.xlsx]

## Sheet: result
Pathway identifier	Pathway name	#Entities found	#Entities total	Entities ratio	Entities pValue	Entities FDR	#Reactions found	#Reactions total	Reactions ratio	Species identifier	Species name	Submitted entities found	Mapped entities	Found reaction identifiers
R-HSA-1538133	G0 and Early G1	4	38	0.00258979	7.99097e-06	0.00229341	4	27	0.00208301	9606	Homo sapiens	TOP2A;CDK1		R-HSA-8964475;R-HSA-8961934;R-HSA-8964531;R-HSA-8964567
R-HSA-8964540	Alanine metabolism	2	6	0.000408914	0.000186265	0.0234128	4	4	0.000308594	9606	Homo sapiens	GPT2		R-HSA-507749;R-HSA-507775;R-HSA-70523;R-HSA-70524
R-HSA-453279	Mitotic G1 phase and G1/S transition	5	173	0.0117904	0.000255834	0.0234128	14	99	0.00763771	9606	Homo sapiens	TOP2A;CDK1		R-HSA-188386;R-HSA-187552;R-HSA-187520;R-HSA-188390;R-HSA-8961934;R-HSA-113638;R-HSA-9018017;R-HSA-8961920;R-HSA-8964475;R-HSA-187574;R-HSA-187575;R-HSA-8964531;R-HSA-188350;R-HSA-8964567
R-HSA-8935964	RUNX1 regulates expression of components of tight junctions	2	8	0.000545219	0.000329758	0.0234128	2	6	0.000462892	9606	Homo sapiens	CLDN5		R-HSA-8936000;R-HSA-8936007
R-HSA-8941332	RUNX2 regulates genes involved in cell migration	2	14	0.000954133	0.000997329	0.0568478	2	7	0.00054004	9606	Homo sapiens	MMP13		R-HSA-8940001;R-HSA-8940007
R-HSA-1362300	Transcription of E2F targets under negative control by p107 (RBL1) and p130 (RBL2) in complex with HDAC1	2	20	0.00136305	0.00201009	0.0944743	2	8	0.000617189	9606	Homo sapiens	CDK1		R-HSA-8961934;R-HSA-8964567
R-HSA-1362277	Transcription of E2F targets under negative control by DREAM complex	2	25	0.00170381	0.00310827	0.127439	2	12	0.000925783	9606	Homo sapiens	TOP2A		R-HSA-8964475;R-HSA-8964531
R-HSA-1266695	Interleukin-7 signaling	2	31	0.00211272	0.00472008	0.155591	2	25	0.00192871	9606	Homo sapiens	HIST1H3B		R-HSA-8865711;R-HSA-8865613
R-HSA-69273	Cyclin A/B1/B2 associated events during G2/M transition	2	32	0.00218088	0.00501908	0.155591	19	25	0.00192871	9606	Homo sapiens	CDK1		R-HSA-170087;R-HSA-170055;R-HSA-170116;R-HSA-170084;R-HSA-4088024;R-HSA-170088;R-HSA-170057;R-HSA-170153;R-HSA-170158;R-HSA-170126;R-HSA-170156;R-HSA-170131;R-HSA-170161;R-HSA-170070;R-HSA-170072;R-HSA-69754;R-HSA-69756;R-HSA-170076;R-HSA-170044
R-HSA-190861	Gap junction assembly	2	41	0.00279425	0.00808698	0.161197	5	16	0.00123438	9606	Homo sapiens	GJB2		R-HSA-1629787;R-HSA-451056;R-HSA-190698;R-HSA-190682;R-HSA-190687
R-HSA-1368108	BMAL1:CLOCK,NPAS2 activates circadian gene expression	2	42	0.0028624	0.00846871	0.161197	2	20	0.00154297	9606	Homo sapiens	KLF15		R-HSA-8878679;R-HSA-8878702
R-HSA-69205	G1/S-Specific Transcription	2	43	0.00293055	0.00885842	0.161197	2	28	0.00216016	9606	Homo sapiens	CDK1		R-HSA-8961934;R-HSA-8961920
R-HSA-6804757	Regulation of TP53 Degradation	2	43	0.00293055	0.00885842	0.161197	1	30	0.00231446	9606	Homo sapiens	CDK1		R-HSA-6793661
R-HSA-4549356	Defective DPAGT1 causes DPAGT1-CDG (CDG-1j) and CMSTA2	1	3	0.000204457	0.00976694	0.161197	1	1	7.71486e-05	9606	Homo sapiens	GPT2		R-HSA-4549334
R-HSA-190827	Transport of connexins along the secretory pathway	1	3	0.000204457	0.00976694	0.161197	1	2	0.000154297	9606	Homo sapiens	GJB2		R-HSA-190698
R-HSA-190704	Oligomerization of connexins into connexons	1	3	0.000204457	0.00976694	0.161197	1	3	0.000231446	9606	Homo sapiens	GJB2		R-HSA-190687
R-HSA-6806003	Regulation of TP53 Expression and Degradation	2	46	0.00313501	0.0100748	0.161197	1	35	0.0027002	9606	Homo sapiens	CDK1		R-HSA-6793661
R-HSA-8878166	Transcriptional regulation by RUNX2	3	147	0.0100184	0.0124344	0.170585	3	84	0.00648048	9606	Homo sapiens	MMP13;CDK1		R-HSA-8940001;R-HSA-9009282;R-HSA-8940007
R-HSA-190828	Gap junction trafficking	2	52	0.00354392	0.0127157	0.170585	5	20	0.00154297	9606	Homo sapiens	GJB2		R-HSA-1629787;R-HSA-451056;R-HSA-190698;R-HSA-190682;R-HSA-190687
R-HSA-69278	Cell Cycle, Mitotic	6	596	0.0406188	0.0127634	0.170585	85	350	0.027002	9606	Homo sapiens	TOP2A;CDK1;HIST1H3B		R-HSA-2514854;R-HSA-187520;R-HSA-380294;R-HSA-170116;R-HSA-8961934;R-HSA-8961920;R-HSA-380303;R-HSA-69005;R-HSA-170126;R-HSA-2294574;R-HSA-2990882;R-HSA-174227;R-HSA-170131;R-HSA-380311;R-HSA-2294580;R-HSA-380316;R-HSA-8853405;R-HSA-2468287;R-HSA-174104;R-HSA-2294590;R-HSA-380455;R-HSA-187552;R-HSA-187937;R-HSA-2172678;R-HSA-9018017;R-HSA-174122;R-HSA-174251;R-HSA-174120;R-HSA-170153;R-HSA-885341…
R-HSA-69206	G1/S Transition	3	150	0.0102229	0.0131219	0.170585	10	61	0.00470606	9606	Homo sapiens	CDK1		R-HSA-188386;R-HSA-187552;R-HSA-187520;R-HSA-188390;R-HSA-187574;R-HSA-187575;R-HSA-8961934;R-HSA-113638;R-HSA-8961920;R-HSA-188350
R-HSA-2299718	Condensation of Prophase Chromosomes	2	55	0.00374838	0.0141373	0.17551	8	10	0.000771486	9606	Homo sapiens	CDK1;HIST1H3B		R-HSA-2245218;R-HSA-2288097;R-HSA-2301205;R-HSA-2294580;R-HSA-2172678;R-HSA-2294600;R-HSA-2294574;R-HSA-2294590
R-HSA-157858	Gap junction trafficking and regulation	2	56	0.00381653	0.0146258	0.17551	5	24	0.00185157	9606	Homo sapiens	GJB2		R-HSA-1629787;R-HSA-451056;R-HSA-190698;R-HSA-190682;R-HSA-190687
R-HSA-170145	Phosphorylation of proteins involved in the G2/M transition by Cyclin A:Cdc2 complexes	1	5	0.000340762	0.0162263	0.178489	2	2	0.000154297	9606	Homo sapiens	CDK1		R-HSA-69754;R-HSA-69756
R-HSA-69200	Phosphorylation of proteins involved in G1/S transition by active Cyclin E:Cdk2 complexes	1	6	0.000408914	0.0194405	0.213845	1	1	7.71486e-05	9606	Homo sapiens	CDK1		R-HSA-188390
R-HSA-9029569	NR1H3 & NR1H2 regulate gene expression linked to cholesterol transport and efflux	2	66	0.00449806	0.019901	0.218911	2	40	0.00308594	9606	Homo sapiens	APOD		R-HSA-9657767;R-HSA-9657786
R-HSA-69478	G2/M DNA replication checkpoint	1	7	0.000477067	0.0226443	0.226443	2	2	0.000154297	9606	Homo sapiens	CDK1		R-HSA-170070;R-HSA-170055
R-HSA-68911	G2 Phase	1	7	0.000477067	0.0226443	0.226443	2	2	0.000154297	9606	Homo sapiens	CDK1		R-HSA-187937;R-HSA-187959
R-HSA-176417	Phosphorylation of Emi1	1	8	0.000545219	0.025838	0.230813	1	2	0.000154297	9606	Homo sapiens	CDK1		R-HSA-174122
R-HSA-113507	E2F-enabled inhibition of pre-replication complex formation	1	9	0.000613371	0.0290214	0.230813	1	1	7.71486e-05	9606	Homo sapiens	CDK1		R-HSA-113638
R-HSA-2980767	Activation of NIMA Kinases NEK9, NEK6, NEK7	1	9	0.000613371	0.0290214	0.230813	1	4	0.000308594	9606	Homo sapiens	CDK1		R-HSA-2984220
R-HSA-176408	Regulation of APC/C activators between G1/S and early anaphase	2	83	0.00565665	0.0303922	0.230813	4	14	0.00108008	9606	Homo sapiens	CDK1		R-HSA-188371;R-HSA-174122;R-HSA-174251;R-HSA-174079
R-HSA-9024446	NR1H2 and NR1H3-mediated signaling	2	85	0.00579295	0.031744	0.230813	2	60	0.00462892	9606	Homo sapiens	APOD		R-HSA-9657767;R-HSA-9657786
R-HSA-1640170	Cell Cycle	6	734	0.0500239	0.0317732	0.230813	88	449	0.0346397	9606	Homo sapiens	TOP2A;CDK1;HIST1H3B		R-HSA-2514854;R-HSA-187520;R-HSA-380294;R-HSA-170116;R-HSA-8961934;R-HSA-8961920;R-HSA-380303;R-HSA-69005;R-HSA-170126;R-HSA-2294574;R-HSA-2990882;R-HSA-174227;R-HSA-170131;R-HSA-380311;R-HSA-2294580;R-HSA-380316;R-HSA-8853405;R-HSA-163096;R-HSA-2468287;R-HSA-174104;R-HSA-2294590;R-HSA-380455;R-HSA-187552;R-HSA-187937;R-HSA-2172678;R-HSA-9018017;R-HSA-174122;R-HSA-174251;R-HSA-174120;R-HSA-170153…
R-HSA-212718	EGFR interacts with phospholipase C-gamma	1	11	0.000749676	0.0353577	0.230813	3	3	0.000231446	9606	Homo sapiens	PFKFB3		R-HSA-212706;R-HSA-212710;R-HSA-212713
R-HSA-444473	Formyl peptide receptors bind formyl peptides and many other ligands	1	11	0.000749676	0.0353577	0.230813	1	3	0.000231446	9606	Homo sapiens	FPR3		R-HSA-444476
R-HSA-2559582	Senescence-Associated Secretory Phenotype (SASP)	2	91	0.00620187	0.0359388	0.230813	4	22	0.00169727	9606	Homo sapiens	CDK1;HIST1H3B		R-HSA-3788745;R-HSA-3788748;R-HSA-3788705;R-HSA-3788708
R-HSA-453276	Regulation of mitotic cell cycle	2	92	0.00627002	0.0366579	0.230813	11	40	0.00308594	9606	Homo sapiens	CDK1		R-HSA-188371;R-HSA-174227;R-HSA-174132;R-HSA-174122;R-HSA-174171;R-HSA-174251;R-HSA-174120;R-HSA-174104;R-HSA-174079;R-HSA-174255;R-HSA-174157
R-HSA-174143	APC/C-mediated degradation of cell cycle proteins	2	92	0.00627002	0.0366579	0.230813	11	40	0.00308594	9606	Homo sapiens	CDK1		R-HSA-188371;R-HSA-174227;R-HSA-174132;R-HSA-174122;R-HSA-174171;R-HSA-174251;R-HSA-174120;R-HSA-174104;R-HSA-174079;R-HSA-174255;R-HSA-174157
R-HSA-9006931	Signaling by Nuclear Receptors	4	385	0.0262387	0.0369711	0.230813	19	191	0.0147354	9606	Homo sapiens	PFKFB3;APOD;HIST1H3B		R-HSA-9009065;R-HSA-9011949;R-HSA-9011981;R-HSA-9011983;R-HSA-9011950;R-HSA-9012000;R-HSA-9657786;R-HSA-9625465;R-HSA-9009378;R-HSA-9011941;R-HSA-9011975;R-HSA-9009371;R-HSA-9657767;R-HSA-9011966;R-HSA-9625482;R-HSA-9011985;R-HSA-9011984;R-HSA-9011952;R-HSA-9625487
R-HSA-2465910	MASTL Facilitates Mitotic Progression	1	12	0.000817829	0.0385107	0.230813	1	4	0.000308594	9606	Homo sapiens	CDK1		R-HSA-2430533
R-HSA-110056	MAPK3 (ERK1) activation	1	13	0.000885981	0.0416536	0.230813	1	4	0.000308594	9606	Homo sapiens	CDK1		R-HSA-112342
R-HSA-5638303	Inhibition of Signaling by Overexpressed EGFR	1	14	0.000954133	0.0447864	0.230813	1	2	0.000154297	9606	Homo sapiens	PFKFB3		R-HSA-1225978
R-HSA-5638302	Signaling by Overexpressed Wild-Type EGFR in Cancer	1	14	0.000954133	0.0447864	0.230813	1	2	0.000154297	9606	Homo sapiens	PFKFB3		R-HSA-1225978
R-HSA-400253	Circadian Clock	2	104	0.00708785	0.0457087	0.230813	2	59	0.00455177	9606	Homo sapiens	KLF15		R-HSA-8878679;R-HSA-8878702
R-HSA-2514853	Condensation of Prometaphase Chromosomes	1	15	0.00102229	0.0479092	0.230813	1	4	0.000308594	9606	Homo sapiens	CDK1		R-HSA-2514854
R-HSA-75035	Chk1/Chk2(Cds1) mediated inactivation of Cyclin B:Cdk1 complex	1	15	0.00102229	0.0479092	0.230813	1	5	0.000385743	9606	Homo sapiens	CDK1		R-HSA-170070
R-HSA-179812	GRB2 events in EGFR signaling	1	16	0.00109044	0.0510219	0.230813	2	3	0.000231446	9606	Homo sapiens	PFKFB3		R-HSA-177938;R-HSA-177943
R-HSA-8878171	Transcriptional regulation by RUNX1	3	261	0.0177878	0.0538636	0.230813	25	132	0.0101836	9606	Homo sapiens	CLDN5;HIST1H3B		R-HSA-8936584;R-HSA-8937097;R-HSA-8937037;R-HSA-8936000;R-HSA-8936007;R-HSA-8937113;R-HSA-8937050;R-HSA-8865491;R-HSA-8936989;R-HSA-8937118;R-HSA-8936979;R-HSA-8865498;R-HSA-8936599;R-HSA-8936616;R-HSA-8936621;R-HSA-8865505;R-HSA-8936608;R-HSA-8936481;R-HSA-8936995;R-HSA-8937016;R-HSA-8935740;R-HSA-8937022;R-HSA-8935730;R-HSA-8935731;R-HSA-8936628
R-HSA-9661069	Defective binding of RB1 mutants to E2F1,(E2F2, E2F3)	1	17	0.00115859	0.0541248	0.230813	1	1	7.71486e-05	9606	Homo sapiens	CDK1		R-HSA-9659782
R-HSA-9659787	Aberrant regulation of mitotic G1/S transition in cancer due to RB1 defects	1	17	0.00115859	0.0541248	0.230813	1	2	0.000154297	9606	Homo sapiens	CDK1		R-HSA-9659782
R-HSA-162658	Golgi Cisternae Pericentriolar Stack Reorganization	1	17	0.00115859	0.0541248	0.230813	1	6	0.000462892	9606	Homo sapiens	CDK1		R-HSA-2172183
R-HSA-804914	Transport of fatty acids	1	18	0.00122674	0.0572176	0.230813	1	2	0.000154297	9606	Homo sapiens	APOD		R-HSA-5229283
R-HSA-9634600	Regulation of glycolysis by fructose 2,6-bisphosphate metabolism	1	18	0.00122674	0.0572176	0.230813	1	4	0.000308594	9606	Homo sapiens	PFKFB3		R-HSA-71802
R-HSA-180336	SHC1 events in EGFR signaling	1	19	0.0012949	0.0603006	0.230813	4	4	0.000308594	9606	Homo sapiens	PFKFB3		R-HSA-177936;R-HSA-177925;R-HSA-177945;R-HSA-177933
R-HSA-176412	Phosphorylation of the APC/C	1	20	0.00136305	0.0633737	0.230813	1	2	0.000154297	9606	Homo sapiens	CDK1		R-HSA-174132
R-HSA-6804114	TP53 Regulates Transcription of Genes Involved in G2 Cell Cycle Arrest	1	21	0.0014312	0.066437	0.230813	1	11	0.000848634	9606	Homo sapiens	CDK1		R-HSA-6803875
R-HSA-400511	Synthesis, secretion, and inactivation of Glucose-dependent Insulinotropic Polypeptide (GIP)	1	22	0.00149935	0.0694904	0.230813	2	7	0.00054004	9606	Homo sapiens	FAP		R-HSA-9023627;R-HSA-9023626
R-HSA-68875	Mitotic Prophase	2	135	0.00920057	0.0723106	0.230813	15	34	0.00262305	9606	Homo sapiens	CDK1;HIST1H3B		R-HSA-2245218;R-HSA-2430533;R-HSA-2288097;R-HSA-5195402;R-HSA-2172678;R-HSA-2294600;R-HSA-5244669;R-HSA-2294574;R-HSA-2990882;R-HSA-2984220;R-HSA-380278;R-HSA-2172183;R-HSA-2301205;R-HSA-2294580;R-HSA-2294590
R-HSA-180292	GAB1 signalosome	1	23	0.0015675	0.0725341	0.230813	9	11	0.000848634	9606	Homo sapiens	PFKFB3		R-HSA-177923;R-HSA-177939;R-HSA-177926;R-HSA-177927;R-HSA-177924;R-HSA-177941;R-HSA-177930;R-HSA-177944;R-HSA-177935
R-HSA-4419969	Depolymerisation of the Nuclear Lamina	1	23	0.0015675	0.0725341	0.230813	2	6	0.000462892	9606	Homo sapiens	CDK1		R-HSA-5195402;R-HSA-5244669
R-HSA-190872	Transport of connexons to the plasma membrane	1	23	0.0015675	0.0725341	0.230813	1	3	0.000231446	9606	Homo sapiens	GJB2		R-HSA-451056
R-HSA-174048	APC/C:Cdc20 mediated degradation of Cyclin B	1	24	0.00163566	0.075568	0.230813	3	3	0.000231446	9606	Homo sapiens	CDK1		R-HSA-174227;R-HSA-174120;R-HSA-174157
R-HSA-113510	E2F mediated regulation of DNA replication	1	24	0.00163566	0.075568	0.230813	1	4	0.000308594	9606	Homo sapiens	CDK1		R-HSA-113638
R-HSA-2995383	Initiation of Nuclear Envelope (NE) Reformation	1	27	0.00184011	0.0846116	0.230813	1	7	0.00054004	9606	Homo sapiens	CDK1		R-HSA-9624800
R-HSA-112409	RAF-independent MAPK1/3 activation	1	28	0.00190827	0.0876069	0.230813	1	12	0.000925783	9606	Homo sapiens	CDK1		R-HSA-112342
R-HSA-9634638	Estrogen-dependent nuclear events downstream of ESR-membrane signaling	1	29	0.00197642	0.0905925	0.230813	1	12	0.000925783	9606	Homo sapiens	PFKFB3		R-HSA-9625465
R-HSA-420029	Tight junction interactions	1	30	0.00204457	0.0935686	0.230813	1	3	0.000231446	9606	Homo sapiens	CLDN5		R-HSA-420019
R-HSA-446193	Biosynthesis of the N-glycan precursor (dolichol lipid-linked oligosaccharide, LLO) and transfer to a nascent protein	2	159	0.0108362	0.0955557	0.230813	2	63	0.00486036	9606	Homo sapiens	GPT2;ST6GALNAC5		R-HSA-446191;R-HSA-4084980
R-HSA-3214842	HDMs demethylate histones	1	31	0.00211272	0.0965351	0.230813	14	17	0.00131153	9606	Homo sapiens	HIST1H3B		R-HSA-4754187;R-HSA-4754176;R-HSA-5661116;R-HSA-5661114;R-HSA-5661115;R-HSA-4754181;R-HSA-3214912;R-HSA-4724284;R-HSA-5661122;R-HSA-5661123;R-HSA-5661120;R-HSA-5661121;R-HSA-4722133;R-HSA-4724279
R-HSA-1296041	Activation of G protein gated Potassium channels	1	31	0.00211272	0.0965351	0.230813	2	3	0.000231446	9606	Homo sapiens	KCNJ6		R-HSA-1013020;R-HSA-1013012
R-HSA-997272	Inhibition of voltage gated Ca2+ channels via Gbeta/gamma subunits	1	31	0.00211272	0.0965351	0.230813	2	3	0.000231446	9606	Homo sapiens	KCNJ6		R-HSA-1013020;R-HSA-1013012
R-HSA-1296059	G protein gated Potassium channels	1	31	0.00211272	0.0965351	0.230813	2	3	0.000231446	9606	Homo sapiens	KCNJ6		R-HSA-1013020;R-HSA-1013012
R-HSA-73728	RNA Polymerase I Promoter Opening	1	34	0.00231718	0.105378	0.230813	1	2	0.000154297	9606	Homo sapiens	HIST1H3B		R-HSA-73718
R-HSA-171319	Telomere Extension By Telomerase	1	34	0.00231718	0.105378	0.230813	2	10	0.000771486	9606	Homo sapiens	CDK1		R-HSA-163096;R-HSA-9686521
R-HSA-1592389	Activation of Matrix Metalloproteinases	1	35	0.00238533	0.108306	0.230813	6	27	0.00208301	9606	Homo sapiens	MMP13		R-HSA-1602488;R-HSA-1604732;R-HSA-1604752;R-HSA-1604690;R-HSA-1592436;R-HSA-1604741
R-HSA-5334118	DNA methylation	1	36	0.00245349	0.111226	0.230813	7	7	0.00054004	9606	Homo sapiens	HIST1H3B		R-HSA-5334097;R-HSA-5334160;R-HSA-5334099;R-HSA-5334179;R-HSA-5334164;R-HSA-5334151;R-HSA-5334152
R-HSA-9675126	Diseases of mitotic cell cycle	1	36	0.00245349	0.111226	0.230813	1	3	0.000231446	9606	Homo sapiens	CDK1		R-HSA-9659782
R-HSA-9687139	Aberrant regulation of mitotic cell cycle due to RB1 defects	1	36	0.00245349	0.111226	0.230813	1	3	0.000231446	9606	Homo sapiens	CDK1		R-HSA-9659782
R-HSA-182971	EGFR downregulation	1	37	0.00252164	0.114136	0.230813	18	22	0.00169727	9606	Homo sapiens	PFKFB3		R-HSA-8867047;R-HSA-183072;R-HSA-8867044;R-HSA-8867041;R-HSA-182986;R-HSA-183051;R-HSA-8951490;R-HSA-182990;R-HSA-183055;R-HSA-183084;R-HSA-183058;R-HSA-182994;R-HSA-183089;R-HSA-182993;R-HSA-183002;R-HSA-183067;R-HSA-182969;R-HSA-183036
R-HSA-5694530	Cargo concentration in the ER	1	37	0.00252164	0.114136	0.230813	2	12	0.000925783	9606	Homo sapiens	PFKFB3		R-HSA-5694445;R-HSA-5694522
R-HSA-5633007	Regulation of TP53 Activity	2	178	0.0121311	0.115268	0.230813	2	98	0.00756056	9606	Homo sapiens	CDK1		R-HSA-6805109;R-HSA-6793661
R-HSA-1296065	Inwardly rectifying K+ channels	1	38	0.00258979	0.117036	0.230813	2	7	0.00054004	9606	Homo sapiens	KCNJ6		R-HSA-1013020;R-HSA-1013012
R-HSA-3781860	Diseases associated with N-glycosylation of proteins	1	39	0.00265794	0.119928	0.230813	1	23	0.00177442	9606	Homo sapiens	GPT2		R-HSA-4549334
R-HSA-3301854	Nuclear Pore Complex (NPC) Disassembly	1	42	0.0028624	0.128546	0.230813	1	2	0.000154297	9606	Homo sapiens	CDK1		R-HSA-2990882
R-HSA-381771	Synthesis, secretion, and inactivation of Glucagon-like Peptide-1 (GLP-1)	1	43	0.00293055	0.1314	0.230813	2	7	0.00054004	9606	Homo sapiens	FAP		R-HSA-9023633;R-HSA-9023632
R-HSA-5689896	Ovarian tumor domain proteases	1	43	0.00293055	0.1314	0.230813	1	14	0.00108008	9606	Homo sapiens	CDK1		R-HSA-8940100
R-HSA-212300	PRC2 methylates histones and DNA	1	44	0.00299871	0.134246	0.230813	4	4	0.000308594	9606	Homo sapiens	HIST1H3B		R-HSA-212263;R-HSA-212222;R-HSA-212269;R-HSA-212252
R-HSA-427359	SIRT1 negatively regulates rRNA expression	1	45	0.00306686	0.137082	0.230813	3	5	0.000385743	9606	Homo sapiens	HIST1H3B		R-HSA-427527;R-HSA-427514;R-HSA-427528
R-HSA-2559583	Cellular Senescence	2	200	0.0136305	0.139255	0.230813	9	90	0.00694337	9606	Homo sapiens	CDK1;HIST1H3B		R-HSA-3788745;R-HSA-3229089;R-HSA-3222593;R-HSA-3223200;R-HSA-3788748;R-HSA-3240295;R-HSA-3788705;R-HSA-3788708;R-HSA-3229102
R-HSA-400508	Incretin synthesis, secretion, and inactivation	1	47	0.00320316	0.142727	0.230813	4	14	0.00108008	9606	Homo sapiens	FAP		R-HSA-9023627;R-HSA-9023626;R-HSA-9023633;R-HSA-9023632
R-HSA-1643713	Signaling by EGFR in Cancer	1	47	0.00320316	0.142727	0.230813	1	42	0.00324024	9606	Homo sapiens	PFKFB3		R-HSA-1225978
R-HSA-427389	ERCC6 (CSB) and EHMT2 (G9a) positively regulate rRNA expression	1	48	0.00327131	0.145536	0.230813	2	4	0.000308594	9606	Homo sapiens	HIST1H3B		R-HSA-427383;R-HSA-427336
R-HSA-3000480	Scavenging by Class A Receptors	1	48	0.00327131	0.145536	0.230813	3	10	0.000771486	9606	Homo sapiens	MSR1		R-HSA-3221843;R-HSA-2173778;R-HSA-2507854
R-HSA-3214841	PKMTs methylate histone lysines	1	49	0.00333947	0.148336	0.230813	17	22	0.00169727	9606	Homo sapiens	HIST1H3B		R-HSA-5637686;R-HSA-5159245;R-HSA-5244692;R-HSA-5634802;R-HSA-5638332;R-HSA-5634750;R-HSA-5638333;R-HSA-5638141;R-HSA-5649799;R-HSA-5649764;R-HSA-5638157;R-HSA-5634729;R-HSA-5649802;R-HSA-5649800;R-HSA-4827383;R-HSA-4827382;R-HSA-5649801
R-HSA-5625886	Activated PKN1 stimulates transcription of AR (androgen receptor) regulated genes KLK2 and KLK3	1	49	0.00333947	0.148336	0.230813	8	11	0.000848634	9606	Homo sapiens	HIST1H3B		R-HSA-5625797;R-HSA-5625796;R-HSA-5625774;R-HSA-5625870;R-HSA-5625849;R-HSA-5625784;R-HSA-5625848;R-HSA-5625883
R-HSA-991365	Activation of GABAB receptors	1	49	0.00333947	0.148336	0.230813	2	8	0.000617189	9606	Homo sapiens	KCNJ6		R-HSA-1013020;R-HSA-1013012
R-HSA-977444	GABA B receptor activation	1	49	0.00333947	0.148336	0.230813	2	9	0.000694337	9606	Homo sapiens	KCNJ6		R-HSA-1013020;R-HSA-1013012
R-HSA-4615885	SUMOylation of DNA replication proteins	1	50	0.00340762	0.151126	0.230813	3	8	0.000617189	9606	Homo sapiens	TOP2A		R-HSA-4641350;R-HSA-5228525;R-HSA-4641342
R-HSA-69275	G2/M Transition	2	212	0.0144483	0.15277	0.230813	33	78	0.00601759	9606	Homo sapiens	CDK1		R-HSA-380294;R-HSA-170055;R-HSA-170116;R-HSA-380303;R-HSA-170057;R-HSA-170126;R-HSA-170131;R-HSA-380311;R-HSA-3000319;R-HSA-170070;R-HSA-8852306;R-HSA-2574845;R-HSA-8853405;R-HSA-170072;R-HSA-3000310;R-HSA-170076;R-HSA-2574840;R-HSA-380455;R-HSA-170087;R-HSA-170084;R-HSA-4088024;R-HSA-170088;R-HSA-170153;R-HSA-8853419;R-HSA-170158;R-HSA-170156;R-HSA-170161;R-HSA-4086410;R-HSA-380272;R-HSA-69754;R…
R-HSA-69236	G1 Phase	1	51	0.00347577	0.153908	0.230813	1	15	0.00115723	9606	Homo sapiens	CDK1		R-HSA-9018017
R-HSA-69231	Cyclin D associated events in G1	1	51	0.00347577	0.153908	0.230813	1	15	0.00115723	9606	Homo sapiens	CDK1		R-HSA-9018017
R-HSA-453274	Mitotic G2-G2/M phases	2	214	0.0145846	0.155049	0.230813	35	80	0.00617189	9606	Homo sapiens	CDK1		R-HSA-380294;R-HSA-170055;R-HSA-170116;R-HSA-380303;R-HSA-170057;R-HSA-170126;R-HSA-170131;R-HSA-380311;R-HSA-3000319;R-HSA-170070;R-HSA-8852306;R-HSA-2574845;R-HSA-8853405;R-HSA-170072;R-HSA-3000310;R-HSA-170076;R-HSA-2574840;R-HSA-380455;R-HSA-187937;R-HSA-170087;R-HSA-170084;R-HSA-4088024;R-HSA-170088;R-HSA-170153;R-HSA-8853419;R-HSA-170158;R-HSA-170156;R-HSA-170161;R-HSA-4086410;R-HSA-380272;…
R-HSA-446203	Asparagine N-linked glycosylation	3	421	0.0286922	0.158818	0.230813	13	144	0.0111094	9606	Homo sapiens	PFKFB3;GPT2;ST6GALNAC5		R-HSA-5694418;R-HSA-203973;R-HSA-5694417;R-HSA-5694527;R-HSA-446191;R-HSA-4084980;R-HSA-204008;R-HSA-5694522;R-HSA-5694439;R-HSA-5694446;R-HSA-5694445;R-HSA-5694441;R-HSA-5694409
R-HSA-3214858	RMTs methylate histone arginines	1	53	0.00361208	0.159446	0.230813	8	22	0.00169727	9606	Homo sapiens	HIST1H3B		R-HSA-5205822;R-HSA-5218952;R-HSA-5205799;R-HSA-5661117;R-HSA-5229010;R-HSA-5225602;R-HSA-5225649;R-HSA-5205824
R-HSA-2172127	DAP12 interactions	1	53	0.00361208	0.159446	0.230813	1	33	0.0025459	9606	Homo sapiens	TREM1		R-HSA-210292
R-HSA-912446	Meiotic recombination	1	58	0.00395284	0.173134	0.230813	1	9	0.000694337	9606	Homo sapiens	HIST1H3B		R-HSA-1214188
R-HSA-4085001	Sialic acid metabolism	1	60	0.00408914	0.178548	0.230813	1	21	0.00162012	9606	Homo sapiens	ST6GALNAC5		R-HSA-4084980
R-HSA-177929	Signaling by EGFR	1	61	0.0041573	0.181242	0.230813	40	49	0.00378028	9606	Homo sapiens	PFKFB3		R-HSA-177922;R-HSA-177923;R-HSA-177926;R-HSA-177927;R-HSA-177924;R-HSA-177925;R-HSA-177930;R-HSA-182986;R-HSA-183051;R-HSA-8951490;R-HSA-177934;R-HSA-182990;R-HSA-177935;R-HSA-183055;R-HSA-177933;R-HSA-177938;R-HSA-183058;R-HSA-182994;R-HSA-177939;R-HSA-177936;R-HSA-177937;R-HSA-182993;R-HSA-177942;R-HSA-177943;R-HSA-177941;R-HSA-183002;R-HSA-183067;R-HSA-177944;R-HSA-177945;R-HSA-8867047;R-HSA-2…
R-HSA-9639288	Amino acids regulate mTORC1	1	61	0.0041573	0.181242	0.230813	5	12	0.000925783	9606	Homo sapiens	KLF15		R-HSA-9657619;R-HSA-9640195;R-HSA-9639287;R-HSA-9640254;R-HSA-9640237
R-HSA-187577	SCF(Skp2)-mediated degradation of p27/p21	1	62	0.00422545	0.183927	0.230813	4	7	0.00054004	9606	Homo sapiens	CDK1		R-HSA-187552;R-HSA-187520;R-HSA-187574;R-HSA-187575
R-HSA-5250924	B-WICH complex positively regulates rRNA expression	1	62	0.00422545	0.183927	0.230813	1	3	0.000231446	9606	Homo sapiens	HIST1H3B		R-HSA-5250938
R-HSA-3214815	HDACs deacetylate histones	1	63	0.0042936	0.186603	0.230813	4	4	0.000308594	9606	Homo sapiens	HIST1H3B		R-HSA-3777129;R-HSA-3782637;R-HSA-3782655;R-HSA-3769447
R-HSA-73772	RNA Polymerase I Promoter Escape	1	64	0.00436175	0.189272	0.230813	1	2	0.000154297	9606	Homo sapiens	HIST1H3B		R-HSA-74986
R-HSA-2980766	Nuclear Envelope Breakdown	1	65	0.00442991	0.191931	0.230813	4	13	0.00100293	9606	Homo sapiens	CDK1		R-HSA-2984220;R-HSA-5195402;R-HSA-5244669;R-HSA-2990882
R-HSA-6791312	TP53 Regulates Transcription of Cell Cycle Genes	1	65	0.00442991	0.191931	0.230813	1	42	0.00324024	9606	Homo sapiens	CDK1		R-HSA-6803875
R-HSA-977443	GABA receptor activation	1	67	0.00456621	0.197224	0.230813	2	12	0.000925783	9606	Homo sapiens	KCNJ6		R-HSA-1013020;R-HSA-1013012
R-HSA-201722	Formation of the beta-catenin:TCF transactivating complex	1	67	0.00456621	0.197224	0.230813	1	13	0.00100293	9606	Homo sapiens	HIST1H3B		R-HSA-3364026
R-HSA-421270	Cell-cell junction organization	1	67	0.00456621	0.197224	0.230813	1	21	0.00162012	9606	Homo sapiens	CLDN5		R-HSA-420019
R-HSA-2022090	Assembly of collagen fibrils and other multimeric structures	1	67	0.00456621	0.197224	0.230813	1	26	0.00200586	9606	Homo sapiens	MMP13		R-HSA-2213200
R-HSA-1442490	Collagen degradation	1	69	0.00470251	0.202484	0.230813	8	34	0.00262305	9606	Homo sapiens	MMP13		R-HSA-1454822;R-HSA-1564117;R-HSA-1474197;R-HSA-1474213;R-HSA-1454757;R-HSA-2484882;R-HSA-2168923;R-HSA-1564184
R-HSA-180786	Extension of Telomeres	1	69	0.00470251	0.202484	0.230813	2	28	0.00216016	9606	Homo sapiens	CDK1		R-HSA-163096;R-HSA-9686521
R-HSA-4839726	Chromatin organization	2	256	0.017447	0.204198	0.230813	53	84	0.00648048	9606	Homo sapiens	HIST1H3B		R-HSA-5159245;R-HSA-5205824;R-HSA-5144542;R-HSA-5661122;R-HSA-5661123;R-HSA-5661120;R-HSA-5661121;R-HSA-5229010;R-HSA-4722133;R-HSA-5634802;R-HSA-5638141;R-HSA-5649764;R-HSA-3697920;R-HSA-4827383;R-HSA-4827382;R-HSA-3318413;R-HSA-4754187;R-HSA-5244692;R-HSA-3782655;R-HSA-3301237;R-HSA-5218952;R-HSA-3662335;R-HSA-3697008;R-HSA-4754176;R-HSA-8865613;R-HSA-4754181;R-HSA-5225602;R-HSA-3777129;R-HSA-5…
R-HSA-3247509	Chromatin modifying enzymes	2	256	0.017447	0.204198	0.230813	53	84	0.00648048	9606	Homo sapiens	HIST1H3B		R-HSA-5159245;R-HSA-5205824;R-HSA-5144542;R-HSA-5661122;R-HSA-5661123;R-HSA-5661120;R-HSA-5661121;R-HSA-5229010;R-HSA-4722133;R-HSA-5634802;R-HSA-5638141;R-HSA-5649764;R-HSA-3697920;R-HSA-4827383;R-HSA-4827382;R-HSA-3318413;R-HSA-4754187;R-HSA-5244692;R-HSA-3782655;R-HSA-3301237;R-HSA-5218952;R-HSA-3662335;R-HSA-3697008;R-HSA-4754176;R-HSA-8865613;R-HSA-4754181;R-HSA-5225602;R-HSA-3777129;R-HSA-5…
R-HSA-8939211	ESR-mediated signaling	2	256	0.017447	0.204198	0.230813	17	110	0.00848634	9606	Homo sapiens	PFKFB3;HIST1H3B		R-HSA-9009065;R-HSA-9011949;R-HSA-9011981;R-HSA-9011983;R-HSA-9011950;R-HSA-9012000;R-HSA-9625465;R-HSA-9009378;R-HSA-9011941;R-HSA-9011975;R-HSA-9009371;R-HSA-9011966;R-HSA-9625482;R-HSA-9011985;R-HSA-9011984;R-HSA-9011952;R-HSA-9625487
R-HSA-380284	Loss of proteins required for interphase microtubule organization from the centrosome	1	71	0.00483882	0.207709	0.230813	3	3	0.000231446	9606	Homo sapiens	CDK1		R-HSA-380294;R-HSA-380272;R-HSA-380303
R-HSA-380259	Loss of Nlp from mitotic centrosomes	1	71	0.00483882	0.207709	0.230813	2	2	0.000154297	9606	Homo sapiens	CDK1		R-HSA-380272;R-HSA-380303
R-HSA-9616222	Transcriptional regulation of granulopoiesis	1	71	0.00483882	0.207709	0.230813	1	27	0.00208301	9606	Homo sapiens	HIST1H3B		R-HSA-8865505
R-HSA-174184	Cdc20:Phospho-APC/C mediated degradation of Cyclin A	1	73	0.00497512	0.212902	0.230813	3	3	0.000231446	9606	Homo sapiens	CDK1		R-HSA-174171;R-HSA-174104;R-HSA-174255
R-HSA-68949	Orc1 removal from chromatin	1	73	0.00497512	0.212902	0.230813	1	4	0.000308594	9606	Homo sapiens	CDK1		R-HSA-68944
R-HSA-8854518	AURKA Activation by TPX2	1	74	0.00504328	0.215485	0.230813	2	2	0.000154297	9606	Homo sapiens	CDK1		R-HSA-8853405;R-HSA-8853419
R-HSA-179419	APC:Cdc20 mediated degradation of cell cycle proteins prior to satisfation of the cell cycle checkpoint	1	74	0.00504328	0.215485	0.230813	3	6	0.000462892	9606	Homo sapiens	CDK1		R-HSA-174171;R-HSA-174104;R-HSA-174255
R-HSA-69017	CDK-mediated phosphorylation and removal of Cdc6	1	75	0.00511143	0.21806	0.230813	1	4	0.000308594	9606	Homo sapiens	CDK1		R-HSA-69005
R-HSA-176409	APC/C:Cdc20 mediated degradation of mitotic proteins	1	76	0.00517958	0.220627	0.230813	6	13	0.00100293	9606	Homo sapiens	CDK1		R-HSA-174227;R-HSA-174171;R-HSA-174120;R-HSA-174104;R-HSA-174255;R-HSA-174157
R-HSA-204005	COPII-mediated vesicle transport	1	77	0.00524773	0.223186	0.230813	10	16	0.00123438	9606	Homo sapiens	PFKFB3		R-HSA-5694439;R-HSA-5694418;R-HSA-203973;R-HSA-5694417;R-HSA-5694446;R-HSA-5694527;R-HSA-204008;R-HSA-5694522;R-HSA-5694441;R-HSA-5694409
R-HSA-176814	Activation of APC/C and APC/C:Cdc20 mediated degradation of mitotic proteins	1	77	0.00524773	0.223186	0.230813	7	15	0.00115723	9606	Homo sapiens	CDK1		R-HSA-174227;R-HSA-174132;R-HSA-174171;R-HSA-174120;R-HSA-174104;R-HSA-174255;R-HSA-174157
R-HSA-8936459	RUNX1 regulates genes involved in megakaryocyte differentiation and platelet function	1	78	0.00531589	0.225737	0.230813	20	33	0.0025459	9606	Homo sapiens	HIST1H3B		R-HSA-8936584;R-HSA-8936616;R-HSA-8937097;R-HSA-8936621;R-HSA-8937037;R-HSA-8936608;R-HSA-8936481;R-HSA-8936995;R-HSA-8937016;R-HSA-8937113;R-HSA-8937050;R-HSA-8935740;R-HSA-8936989;R-HSA-8937118;R-HSA-8937022;R-HSA-8935730;R-HSA-8935731;R-HSA-8936979;R-HSA-8936628;R-HSA-8936599
R-HSA-5250913	Positive epigenetic regulation of rRNA expression	1	80	0.00545219	0.230813	0.230813	3	7	0.00054004	9606	Homo sapiens	HIST1H3B		R-HSA-427383;R-HSA-5250938;R-HSA-427336
R-HSA-427413	NoRC negatively regulates rRNA expression	1	80	0.00545219	0.230813	0.230813	3	7	0.00054004	9606	Homo sapiens	HIST1H3B		R-HSA-5227490;R-HSA-433672;R-HSA-427337
R-HSA-5625740	RHO GTPases activate PKNs	1	80	0.00545219	0.230813	0.230813	8	20	0.00154297	9606	Homo sapiens	HIST1H3B		R-HSA-5625797;R-HSA-5625796;R-HSA-5625774;R-HSA-5625870;R-HSA-5625849;R-HSA-5625784;R-HSA-5625848;R-HSA-5625883
R-HSA-380270	Recruitment of mitotic centrosome proteins and complexes	1	81	0.00552034	0.233339	0.233339	3	3	0.000231446	9606	Homo sapiens	CDK1		R-HSA-380311;R-HSA-380455;R-HSA-380283
R-HSA-5578749	Transcriptional regulation by small RNAs	1	81	0.00552034	0.233339	0.233339	1	5	0.000385743	9606	Homo sapiens	HIST1H3B		R-HSA-5578742
R-HSA-69473	G2/M DNA damage checkpoint	1	81	0.00552034	0.233339	0.233339	1	12	0.000925783	9606	Homo sapiens	CDK1		R-HSA-170070
R-HSA-380287	Centrosome maturation	1	83	0.00565665	0.238367	0.238367	6	6	0.000462892	9606	Homo sapiens	CDK1		R-HSA-380311;R-HSA-380455;R-HSA-380294;R-HSA-380272;R-HSA-380303;R-HSA-380283
R-HSA-8852276	The role of GTSE1 in G2/M progression after G2 checkpoint	1	83	0.00565665	0.238367	0.238367	1	10	0.000771486	9606	Homo sapiens	CDK1		R-HSA-8852306
R-HSA-212436	Generic Transcription Pathway	7	1554	0.105909	0.242146	0.242146	31	824	0.0635704	9606	Homo sapiens	CLDN5;MMP13;CDK1;HIST1H3B		R-HSA-8936584;R-HSA-8937097;R-HSA-6803875;R-HSA-8937037;R-HSA-8936000;R-HSA-9009282;R-HSA-8936007;R-HSA-8937113;R-HSA-6805109;R-HSA-8937050;R-HSA-8865491;R-HSA-8936989;R-HSA-8937118;R-HSA-6793661;R-HSA-8936979;R-HSA-8865498;R-HSA-8936599;R-HSA-8936616;R-HSA-8936621;R-HSA-8865505;R-HSA-8936608;R-HSA-8936481;R-HSA-8940001;R-HSA-8936995;R-HSA-8940007;R-HSA-8937016;R-HSA-8935740;R-HSA-8937022;R-HSA-8…
R-HSA-73854	RNA Polymerase I Promoter Clearance	1	87	0.00592926	0.248325	0.248325	2	10	0.000771486	9606	Homo sapiens	HIST1H3B		R-HSA-73718;R-HSA-74986
R-HSA-69202	Cyclin E associated events during G1/S transition	1	88	0.00599741	0.250795	0.250795	7	20	0.00154297	9606	Homo sapiens	CDK1		R-HSA-188386;R-HSA-187552;R-HSA-187520;R-HSA-188390;R-HSA-187574;R-HSA-187575;R-HSA-188350
R-HSA-2995410	Nuclear Envelope (NE) Reassembly	1	88	0.00599741	0.250795	0.250795	1	24	0.00185157	9606	Homo sapiens	CDK1		R-HSA-9624800
R-HSA-977225	Amyloid fiber formation	1	88	0.00599741	0.250795	0.250795	1	33	0.0025459	9606	Homo sapiens	HIST1H3B		R-HSA-977224
R-HSA-5250941	Negative epigenetic regulation of rRNA expression	1	89	0.00606556	0.253257	0.253257	6	12	0.000925783	9606	Homo sapiens	HIST1H3B		R-HSA-427527;R-HSA-427514;R-HSA-5227490;R-HSA-433672;R-HSA-427528;R-HSA-427337
R-HSA-73864	RNA Polymerase I Transcription	1	89	0.00606556	0.253257	0.253257	2	14	0.00108008	9606	Homo sapiens	HIST1H3B		R-HSA-73718;R-HSA-74986
R-HSA-1912408	Pre-NOTCH Transcription and Translation	1	89	0.00606556	0.253257	0.253257	3	28	0.00216016	9606	Homo sapiens	HIST1H3B		R-HSA-9604834;R-HSA-9604831;R-HSA-9604829
R-HSA-69656	Cyclin A:Cdk2-associated events at S phase entry	1	90	0.00613371	0.25571	0.25571	6	19	0.00146582	9606	Homo sapiens	CDK1		R-HSA-187552;R-HSA-187520;R-HSA-187574;R-HSA-187575;R-HSA-187948;R-HSA-187949
R-HSA-5693607	Processing of DNA double-strand break ends	1	90	0.00613371	0.25571	0.25571	2	17	0.00131153	9606	Homo sapiens	CDK1		R-HSA-5684096;R-HSA-5684081
R-HSA-2565942	Regulation of PLK1 Activity at G2/M Transition	1	92	0.00627002	0.260594	0.260594	5	12	0.000925783	9606	Homo sapiens	CDK1		R-HSA-3000319;R-HSA-4086410;R-HSA-2574845;R-HSA-3000310;R-HSA-2574840
R-HSA-1500620	Meiosis	1	92	0.00627002	0.260594	0.260594	1	15	0.00115723	9606	Homo sapiens	HIST1H3B		R-HSA-1214188
R-HSA-69052	Switching of origins to a post-replicative state	1	93	0.00633817	0.263024	0.263024	2	9	0.000694337	9606	Homo sapiens	CDK1		R-HSA-68944;R-HSA-69005
R-HSA-446728	Cell junction organization	1	94	0.00640632	0.265447	0.265447	1	37	0.0028545	9606	Homo sapiens	CLDN5		R-HSA-420019
R-HSA-6804756	Regulation of TP53 Activity through Phosphorylation	1	95	0.00647448	0.267861	0.267861	1	26	0.00200586	9606	Homo sapiens	CDK1		R-HSA-6805109
R-HSA-380320	Recruitment of NuMA to mitotic centrosomes	1	97	0.00661078	0.272667	0.272667	2	2	0.000154297	9606	Homo sapiens	CDK1		R-HSA-380316;R-HSA-380508
R-HSA-173623	Classical antibody-mediated complement activation	1	97	0.00661078	0.272667	0.272667	2	2	0.000154297	9606	Homo sapiens	C1QB		R-HSA-173626;R-HSA-173631
R-HSA-5620912	Anchoring of the basal body to the plasma membrane	1	99	0.00674709	0.277442	0.277442	8	9	0.000694337	9606	Homo sapiens	CDK1		R-HSA-5626228;R-HSA-5626227;R-HSA-5626220;R-HSA-5626223;R-HSA-5626681;R-HSA-5617816;R-HSA-5626699;R-HSA-5638009
R-HSA-5653656	Vesicle-mediated transport	4	824	0.0561576	0.282894	0.282894	35	251	0.0193643	9606	Homo sapiens	MSR1;GJB2;PFKFB3		R-HSA-8868230;R-HSA-1629787;R-HSA-5694418;R-HSA-203973;R-HSA-5694417;R-HSA-8868236;R-HSA-190682;R-HSA-8871194;R-HSA-190687;R-HSA-8871193;R-HSA-5694409;R-HSA-8868071;R-HSA-8866279;R-HSA-3221843;R-HSA-190698;R-HSA-2507854;R-HSA-5694527;R-HSA-204008;R-HSA-8867756;R-HSA-5694522;R-HSA-8868651;R-HSA-8867754;R-HSA-8868072;R-HSA-8868648;R-HSA-5694439;R-HSA-8868661;R-HSA-8868660;R-HSA-2173778;R-HSA-886865…
R-HSA-2219530	Constitutive Signaling by Aberrant PI3K in Cancer	1	103	0.0070197	0.2869	0.2869	1	2	0.000154297	9606	Homo sapiens	PFKFB3		R-HSA-2400009
R-HSA-1474290	Collagen formation	1	104	0.00708785	0.289245	0.289245	1	77	0.00594044	9606	Homo sapiens	MMP13		R-HSA-2213200
R-HSA-8939236	RUNX1 regulates transcription of genes involved in differentiation of HSCs	1	106	0.00722415	0.293914	0.293914	3	15	0.00115723	9606	Homo sapiens	HIST1H3B		R-HSA-8865491;R-HSA-8865505;R-HSA-8865498
R-HSA-5687128	MAPK6/MAPK4 signaling	1	106	0.00722415	0.293914	0.293914	1	40	0.00308594	9606	Homo sapiens	CDK1		R-HSA-5692755
R-HSA-1296071	Potassium Channels	1	107	0.00729231	0.296237	0.296237	2	19	0.00146582	9606	Homo sapiens	KCNJ6		R-HSA-1013020;R-HSA-1013012
R-HSA-425397	Transport of vitamins, nucleosides, and related molecules	1	108	0.00736046	0.298552	0.298552	1	39	0.00300879	9606	Homo sapiens	APOD		R-HSA-5229283
R-HSA-8957275	Post-translational protein phosphorylation	1	109	0.00742861	0.30086	0.30086	1	1	7.71486e-05	9606	Homo sapiens	AMTN		R-HSA-8952289
R-HSA-3214847	HATs acetylate histones	1	110	0.00749676	0.303161	0.303161	8	15	0.00115723	9606	Homo sapiens	HIST1H3B		R-HSA-5144542;R-HSA-3301345;R-HSA-3318486;R-HSA-3301237;R-HSA-3662335;R-HSA-3697008;R-HSA-3697920;R-HSA-3318413
R-HSA-9009391	Extra-nuclear estrogen signaling	1	110	0.00749676	0.303161	0.303161	3	38	0.00293165	9606	Homo sapiens	PFKFB3		R-HSA-9625482;R-HSA-9625465;R-HSA-9625487
R-HSA-70171	Glycolysis	1	110	0.00749676	0.303161	0.303161	1	24	0.00185157	9606	Homo sapiens	PFKFB3		R-HSA-71802
R-HSA-166786	Creation of C4 and C2 activators	1	111	0.00756492	0.305454	0.305454	2	8	0.000617189	9606	Homo sapiens	C1QB		R-HSA-173626;R-HSA-173631
R-HSA-157579	Telomere Maintenance	1	111	0.00756492	0.305454	0.305454	2	34	0.00262305	9606	Homo sapiens	CDK1		R-HSA-163096;R-HSA-9686521
R-HSA-1912422	Pre-NOTCH Expression and Processing	1	113	0.00770122	0.310018	0.310018	3	38	0.00293165	9606	Homo sapiens	HIST1H3B		R-HSA-9604834;R-HSA-9604831;R-HSA-9604829
R-HSA-2559580	Oxidative Stress Induced Senescence	1	114	0.00776937	0.312289	0.312289	5	40	0.00308594	9606	Homo sapiens	HIST1H3B		R-HSA-3229089;R-HSA-3222593;R-HSA-3223200;R-HSA-3240295;R-HSA-3229102
R-HSA-8856825	Cargo recognition for clathrin-mediated endocytosis	1	115	0.00783752	0.314552	0.314552	1	14	0.00108008	9606	Homo sapiens	PFKFB3		R-HSA-8866279
R-HSA-73857	RNA Polymerase II Transcription	7	1693	0.115382	0.315183	0.315183	31	885	0.0682765	9606	Homo sapiens	CLDN5;MMP13;CDK1;HIST1H3B		R-HSA-8936584;R-HSA-8937097;R-HSA-6803875;R-HSA-8937037;R-HSA-8936000;R-HSA-9009282;R-HSA-8936007;R-HSA-8937113;R-HSA-6805109;R-HSA-8937050;R-HSA-8865491;R-HSA-8936989;R-HSA-8937118;R-HSA-6793661;R-HSA-8936979;R-HSA-8865498;R-HSA-8936599;R-HSA-8936616;R-HSA-8936621;R-HSA-8865505;R-HSA-8936608;R-HSA-8936481;R-HSA-8940001;R-HSA-8936995;R-HSA-8940007;R-HSA-8937016;R-HSA-8935740;R-HSA-8937022;R-HSA-8…
R-HSA-5619507	Activation of HOX genes during differentiation	1	116	0.00790568	0.316809	0.316809	31	43	0.00331739	9606	Homo sapiens	HIST1H3B		R-HSA-5617877;R-HSA-5617492;R-HSA-5617431;R-HSA-5621010;R-HSA-5617874;R-HSA-6810159;R-HSA-6810158;R-HSA-5617887;R-HSA-5617862;R-HSA-6810161;R-HSA-5617859;R-HSA-5617484;R-HSA-5617676;R-HSA-5693644;R-HSA-5617486;R-HSA-5617672;R-HSA-5617483;R-HSA-5617867;R-HSA-5621002;R-HSA-5617866;R-HSA-5617462;R-HSA-5617650;R-HSA-5617661;R-HSA-5617471;R-HSA-5617445;R-HSA-5617452;R-HSA-5617454;R-HSA-6810139;R-HSA-5…
R-HSA-5617472	Activation of anterior HOX genes in hindbrain development during early embryogenesis	1	116	0.00790568	0.316809	0.316809	31	43	0.00331739	9606	Homo sapiens	HIST1H3B		R-HSA-5617877;R-HSA-5617492;R-HSA-5617431;R-HSA-5621010;R-HSA-5617874;R-HSA-6810159;R-HSA-6810158;R-HSA-5617887;R-HSA-5617862;R-HSA-6810161;R-HSA-5617859;R-HSA-5617484;R-HSA-5617676;R-HSA-5693644;R-HSA-5617486;R-HSA-5617672;R-HSA-5617483;R-HSA-5617867;R-HSA-5621002;R-HSA-5617866;R-HSA-5617462;R-HSA-5617650;R-HSA-5617661;R-HSA-5617471;R-HSA-5617445;R-HSA-5617452;R-HSA-5617454;R-HSA-6810139;R-HSA-5…
R-HSA-211000	Gene Silencing by RNA	1	117	0.00797383	0.319058	0.319058	1	36	0.00277735	9606	Homo sapiens	HIST1H3B		R-HSA-5578742
R-HSA-5684996	MAPK1/MAPK3 signaling	2	352	0.0239896	0.320436	0.320436	2	82	0.00632618	9606	Homo sapiens	PFKFB3;CDK1		R-HSA-5672965;R-HSA-112342
R-HSA-166663	Initial triggering of complement	1	120	0.00817829	0.325762	0.325762	4	21	0.00162012	9606	Homo sapiens	C1QB		R-HSA-166753;R-HSA-173626;R-HSA-166792;R-HSA-173631
R-HSA-1474165	Reproduction	1	123	0.00838274	0.332401	0.332401	1	24	0.00185157	9606	Homo sapiens	HIST1H3B		R-HSA-1214188
R-HSA-5693567	HDR through Homologous Recombination (HRR) or Single Strand Annealing (SSA)	1	124	0.0084509	0.3346	0.3346	2	42	0.00324024	9606	Homo sapiens	CDK1		R-HSA-5684096;R-HSA-5684081
R-HSA-6811558	PI5P, PP2A and IER3 Regulate PI3K/AKT Signaling	1	126	0.0085872	0.338976	0.338976	1	7	0.00054004	9606	Homo sapiens	PFKFB3		R-HSA-2316434
R-HSA-381426	Regulation of Insulin-like Growth Factor (IGF) transport and uptake by Insulin-like Growth Factor Binding Proteins (IGFBPs)	1	127	0.00865535	0.341154	0.341154	1	14	0.00108008	9606	Homo sapiens	AMTN		R-HSA-8952289
R-HSA-5693538	Homology Directed Repair	1	130	0.00885981	0.347645	0.347645	2	50	0.00385743	9606	Homo sapiens	CDK1		R-HSA-5684096;R-HSA-5684081
R-HSA-446219	Synthesis of substrates in N-glycan biosythesis	1	131	0.00892796	0.349794	0.349794	1	49	0.00378028	9606	Homo sapiens	ST6GALNAC5		R-HSA-4084980
R-HSA-69239	Synthesis of DNA	1	133	0.00906427	0.354073	0.354073	2	26	0.00200586	9606	Homo sapiens	CDK1		R-HSA-68944;R-HSA-69005
R-HSA-1500931	Cell-Cell communication	1	133	0.00906427	0.354073	0.354073	1	60	0.00462892	9606	Homo sapiens	CLDN5		R-HSA-420019
R-HSA-2500257	Resolution of Sister Chromatid Cohesion	1	134	0.00913242	0.356202	0.356202	2	8	0.000617189	9606	Homo sapiens	CDK1		R-HSA-2468293;R-HSA-2468287
R-HSA-199418	Negative regulation of the PI3K/AKT network	1	134	0.00913242	0.356202	0.356202	1	10	0.000771486	9606	Homo sapiens	PFKFB3		R-HSA-2316434
R-HSA-2219528	PI3K/AKT Signaling in Cancer	1	134	0.00913242	0.356202	0.356202	1	21	0.00162012	9606	Homo sapiens	PFKFB3		R-HSA-2400009
R-HSA-73886	Chromosome Maintenance	1	138	0.00940503	0.364649	0.364649	2	38	0.00293165	9606	Homo sapiens	CDK1		R-HSA-163096;R-HSA-9686521
R-HSA-212165	Epigenetic regulation of gene expression	1	139	0.00947318	0.366744	0.366744	20	34	0.00262305	9606	Homo sapiens	HIST1H3B		R-HSA-5334097;R-HSA-427527;R-HSA-5334160;R-HSA-5334099;R-HSA-212263;R-HSA-5334164;R-HSA-5250938;R-HSA-5227490;R-HSA-433672;R-HSA-427528;R-HSA-427336;R-HSA-212269;R-HSA-427337;R-HSA-427383;R-HSA-5334179;R-HSA-5334151;R-HSA-5334152;R-HSA-427514;R-HSA-212222;R-HSA-212252
R-HSA-977606	Regulation of Complement cascade	1	139	0.00947318	0.366744	0.366744	3	42	0.00324024	9606	Homo sapiens	C1QB		R-HSA-9021306;R-HSA-8852481;R-HSA-8852266
R-HSA-70326	Glucose metabolism	1	140	0.00954133	0.368832	0.368832	1	50	0.00385743	9606	Homo sapiens	PFKFB3		R-HSA-71802
R-HSA-199991	Membrane Trafficking	3	665	0.0453213	0.371751	0.371751	32	218	0.0168184	9606	Homo sapiens	GJB2;PFKFB3		R-HSA-8868230;R-HSA-1629787;R-HSA-5694418;R-HSA-203973;R-HSA-5694417;R-HSA-8868236;R-HSA-190682;R-HSA-8871194;R-HSA-190687;R-HSA-8871193;R-HSA-5694409;R-HSA-8868071;R-HSA-8866279;R-HSA-190698;R-HSA-5694527;R-HSA-204008;R-HSA-8867756;R-HSA-5694522;R-HSA-8868651;R-HSA-8867754;R-HSA-8868072;R-HSA-8868648;R-HSA-5694439;R-HSA-8868661;R-HSA-8868660;R-HSA-8868659;R-HSA-8868658;R-HSA-451056;R-HSA-5694446…
R-HSA-69306	DNA Replication	1	142	0.00967764	0.372988	0.372988	2	47	0.00362598	9606	Homo sapiens	CDK1		R-HSA-68944;R-HSA-69005
R-HSA-5683057	MAPK family signaling cascades	2	403	0.0274654	0.381216	0.381216	3	122	0.00941213	9606	Homo sapiens	PFKFB3;CDK1		R-HSA-5672965;R-HSA-5692755;R-HSA-112342
R-HSA-2980736	Peptide hormone metabolism	1	147	0.0100184	0.38326	0.38326	4	63	0.00486036	9606	Homo sapiens	FAP		R-HSA-9023627;R-HSA-9023626;R-HSA-9023633;R-HSA-9023632
R-HSA-1474228	Degradation of the extracellular matrix	1	148	0.0100866	0.385295	0.385295	22	105	0.0081006	9606	Homo sapiens	MMP13		R-HSA-1602488;R-HSA-1564117;R-HSA-1474197;R-HSA-1604732;R-HSA-3791295;R-HSA-1604752;R-HSA-1604690;R-HSA-1454781;R-HSA-1592436;R-HSA-1564184;R-HSA-1454822;R-HSA-1566981;R-HSA-1474213;R-HSA-1454757;R-HSA-1566979;R-HSA-3791149;R-HSA-8942302;R-HSA-2534160;R-HSA-2484882;R-HSA-2485148;R-HSA-2168923;R-HSA-1604741
R-HSA-2262752	Cellular responses to stress	3	691	0.0470933	0.395102	0.395102	14	227	0.0175127	9606	Homo sapiens	CDK1;HIST1H3B;KLF15		R-HSA-9657619;R-HSA-9639287;R-HSA-9640254;R-HSA-9640195;R-HSA-3788745;R-HSA-3229089;R-HSA-3222593;R-HSA-3223200;R-HSA-3788748;R-HSA-3240295;R-HSA-3788705;R-HSA-3788708;R-HSA-9640237;R-HSA-3229102
R-HSA-68886	M Phase	2	416	0.0283514	0.396387	0.396387	21	91	0.00702052	9606	Homo sapiens	CDK1;HIST1H3B		R-HSA-2514854;R-HSA-2245218;R-HSA-2468293;R-HSA-2430533;R-HSA-2288097;R-HSA-5195402;R-HSA-2172678;R-HSA-2294600;R-HSA-5244669;R-HSA-2294574;R-HSA-2990882;R-HSA-2984220;R-HSA-9624800;R-HSA-380278;R-HSA-2172183;R-HSA-2301205;R-HSA-2294580;R-HSA-380316;R-HSA-380508;R-HSA-2468287;R-HSA-2294590
R-HSA-9018519	Estrogen-dependent gene expression	1	154	0.0104955	0.397366	0.397366	14	66	0.00509181	9606	Homo sapiens	HIST1H3B		R-HSA-9009065;R-HSA-9011949;R-HSA-9011981;R-HSA-9011983;R-HSA-9011950;R-HSA-9012000;R-HSA-9009378;R-HSA-9011941;R-HSA-9011975;R-HSA-9009371;R-HSA-9011966;R-HSA-9011985;R-HSA-9011984;R-HSA-9011952
R-HSA-69481	G2/M Checkpoints	1	154	0.0104955	0.397366	0.397366	2	24	0.00185157	9606	Homo sapiens	CDK1		R-HSA-170070;R-HSA-170055
R-HSA-166658	Complement cascade	1	156	0.0106318	0.401338	0.401338	7	71	0.00547755	9606	Homo sapiens	C1QB		R-HSA-166753;R-HSA-9021306;R-HSA-8852481;R-HSA-173626;R-HSA-166792;R-HSA-173631;R-HSA-8852266
R-HSA-74160	Gene expression (Transcription)	7	1851	0.12615	0.402941	0.402941	54	996	0.07684	9606	Homo sapiens	CLDN5;MMP13;CDK1;HIST1H3B		R-HSA-8936584;R-HSA-5334097;R-HSA-427527;R-HSA-8937097;R-HSA-5334099;R-HSA-9009282;R-HSA-433672;R-HSA-427528;R-HSA-8937113;R-HSA-6805109;R-HSA-8936989;R-HSA-8937118;R-HSA-8936979;R-HSA-8936599;R-HSA-212252;R-HSA-8936616;R-HSA-5578742;R-HSA-212263;R-HSA-8936621;R-HSA-8936608;R-HSA-8936481;R-HSA-5250938;R-HSA-8936995;R-HSA-5227490;R-HSA-212269;R-HSA-8937016;R-HSA-8935740;R-HSA-8937022;R-HSA-8935730…
R-HSA-8856828	Clathrin-mediated endocytosis	1	161	0.0109725	0.411155	0.411155	16	34	0.00262305	9606	Homo sapiens	PFKFB3		R-HSA-8868071;R-HSA-8866279;R-HSA-8868230;R-HSA-8867756;R-HSA-8868236;R-HSA-8868651;R-HSA-8867754;R-HSA-8868072;R-HSA-8868648;R-HSA-8868661;R-HSA-8868660;R-HSA-8868659;R-HSA-8868658;R-HSA-8869438;R-HSA-8871194;R-HSA-8871193
R-HSA-8953897	Cellular responses to external stimuli	3	709	0.04832	0.411158	0.411158	14	258	0.0199043	9606	Homo sapiens	CDK1;HIST1H3B;KLF15		R-HSA-9657619;R-HSA-9639287;R-HSA-9640254;R-HSA-9640195;R-HSA-3788745;R-HSA-3229089;R-HSA-3222593;R-HSA-3223200;R-HSA-3788748;R-HSA-3240295;R-HSA-3788705;R-HSA-3788708;R-HSA-9640237;R-HSA-3229102
R-HSA-199977	ER to Golgi Anterograde Transport	1	164	0.011177	0.41697	0.41697	11	39	0.00300879	9606	Homo sapiens	PFKFB3		R-HSA-5694439;R-HSA-5694418;R-HSA-203973;R-HSA-5694417;R-HSA-5694446;R-HSA-5694527;R-HSA-204008;R-HSA-5694445;R-HSA-5694522;R-HSA-5694441;R-HSA-5694409
R-HSA-2173782	Binding and Uptake of Ligands by Scavenger Receptors	1	167	0.0113814	0.422728	0.422728	3	33	0.0025459	9606	Homo sapiens	MSR1		R-HSA-3221843;R-HSA-2173778;R-HSA-2507854
R-HSA-5693532	DNA Double-Strand Break Repair	1	167	0.0113814	0.422728	0.422728	2	107	0.0082549	9606	Homo sapiens	CDK1		R-HSA-5684096;R-HSA-5684081
R-HSA-597592	Post-translational protein modification	6	1594	0.108635	0.423648	0.423648	18	526	0.0405802	9606	Homo sapiens	TOP2A;PFKFB3;GPT2;AMTN;CDK1;ST6GALNAC5		R-HSA-4641350;R-HSA-5228525;R-HSA-5694418;R-HSA-203973;R-HSA-5694417;R-HSA-5694527;R-HSA-446191;R-HSA-8952289;R-HSA-4084980;R-HSA-204008;R-HSA-5694522;R-HSA-8940100;R-HSA-5694439;R-HSA-5694446;R-HSA-4641342;R-HSA-5694445;R-HSA-5694441;R-HSA-5694409
R-HSA-9610379	HCMV Late Events	1	175	0.0119267	0.437813	0.437813	1	19	0.00146582	9606	Homo sapiens	HIST1H3B		R-HCY-9625991
R-HSA-69242	S Phase	1	180	0.0122674	0.447045	0.447045	8	54	0.00416602	9606	Homo sapiens	CDK1		R-HSA-68944;R-HSA-187552;R-HSA-187520;R-HSA-187574;R-HSA-187575;R-HSA-69005;R-HSA-187948;R-HSA-187949
R-HSA-3108232	SUMO E3 ligases SUMOylate target proteins	1	183	0.0124719	0.452512	0.452512	3	131	0.0101065	9606	Homo sapiens	TOP2A		R-HSA-4641350;R-HSA-5228525;R-HSA-4641342
R-HSA-2990846	SUMOylation	1	192	0.0130853	0.468599	0.468599	3	140	0.0108008	9606	Homo sapiens	TOP2A		R-HSA-4641350;R-HSA-5228525;R-HSA-4641342
R-HSA-983231	Factors involved in megakaryocyte development and platelet production	1	194	0.0132216	0.47211	0.47211	2	43	0.00331739	9606	Homo sapiens	HIST1H3B		R-HSA-997263;R-HSA-994106
R-HSA-3700989	Transcriptional Regulation by TP53	2	486	0.0331221	0.475007	0.475007	3	259	0.0199815	9606	Homo sapiens	CDK1		R-HSA-6805109;R-HSA-6803875;R-HSA-6793661
R-HSA-3781865	Diseases of glycosylation	1	202	0.0137668	0.48593	0.48593	1	77	0.00594044	9606	Homo sapiens	GPT2		R-HSA-4549334
R-HSA-5617833	Cilium Assembly	1	208	0.0141757	0.496062	0.496062	8	50	0.00385743	9606	Homo sapiens	CDK1		R-HSA-5626228;R-HSA-5626227;R-HSA-5626220;R-HSA-5626223;R-HSA-5626681;R-HSA-5617816;R-HSA-5626699;R-HSA-5638009
R-HSA-68877	Mitotic Prometaphase	1	211	0.0143802	0.501055	0.501055	5	20	0.00154297	9606	Homo sapiens	CDK1		R-HSA-2514854;R-HSA-2468293;R-HSA-380316;R-HSA-380508;R-HSA-2468287
R-HSA-375276	Peptide ligand-binding receptors	1	211	0.0143802	0.501055	0.501055	1	76	0.00586329	9606	Homo sapiens	FPR3		R-HSA-444476
R-HSA-9609690	HCMV Early Events	1	215	0.0146528	0.507636	0.507636	5	12	0.000925783	9606	Homo sapiens	HIST1H3B		R-HSA-9614816;R-HSA-9621073;R-HSA-9614810;R-HSA-9614811;R-HSA-9623096
R-HSA-201681	TCF dependent signaling in response to WNT	1	216	0.0147209	0.509268	0.509268	1	71	0.00547755	9606	Homo sapiens	HIST1H3B		R-HSA-3364026
R-HSA-948021	Transport to the Golgi and subsequent modification	1	219	0.0149254	0.514132	0.514132	11	60	0.00462892	9606	Homo sapiens	PFKFB3		R-HSA-5694439;R-HSA-5694418;R-HSA-203973;R-HSA-5694417;R-HSA-5694446;R-HSA-5694527;R-HSA-204008;R-HSA-5694445;R-HSA-5694522;R-HSA-5694441;R-HSA-5694409
R-HSA-392499	Metabolism of proteins	8	2356	0.160567	0.514429	0.514429	23	892	0.0688165	9606	Homo sapiens	TOP2A;PFKFB3;FAP;GPT2;AMTN;CDK1;HIST1H3B;ST6GALNAC5		R-HSA-4641350;R-HSA-9023627;R-HSA-5228525;R-HSA-9023626;R-HSA-5694418;R-HSA-203973;R-HSA-977224;R-HSA-5694417;R-HSA-5694527;R-HSA-446191;R-HSA-8952289;R-HSA-4084980;R-HSA-204008;R-HSA-5694522;R-HSA-8940100;R-HSA-5694439;R-HSA-5694446;R-HSA-9023633;R-HSA-4641342;R-HSA-9023632;R-HSA-5694445;R-HSA-5694441;R-HSA-5694409
R-HSA-112314	Neurotransmitter receptors and postsynaptic signal transmission	1	232	0.0158114	0.53467	0.53467	2	109	0.0084092	9606	Homo sapiens	KCNJ6		R-HSA-1013020;R-HSA-1013012
R-HSA-68882	Mitotic Anaphase	1	249	0.0169699	0.56025	0.56025	1	32	0.00246875	9606	Homo sapiens	CDK1		R-HSA-9624800
R-HSA-2555396	Mitotic Metaphase and Anaphase	1	250	0.0170381	0.561711	0.561711	1	33	0.0025459	9606	Homo sapiens	CDK1		R-HSA-9624800
R-HSA-202733	Cell surface interactions at the vascular wall	1	257	0.0175152	0.571805	0.571805	1	64	0.00493751	9606	Homo sapiens	TREM1		R-HSA-203156
R-HSA-157118	Signaling by NOTCH	1	258	0.0175833	0.573229	0.573229	3	154	0.0118809	9606	Homo sapiens	HIST1H3B		R-HSA-9604834;R-HSA-9604831;R-HSA-9604829
R-HSA-9609646	HCMV Infection	1	270	0.0184011	0.589953	0.589953	6	31	0.00239161	9606	Homo sapiens	HIST1H3B		R-HSA-9614816;R-HSA-9621073;R-HCY-9625991;R-HSA-9614810;R-HSA-9614811;R-HSA-9623096
R-HSA-69620	Cell Cycle Checkpoints	1	280	0.0190827	0.603397	0.603397	2	56	0.00432032	9606	Homo sapiens	CDK1		R-HSA-170070;R-HSA-170055
R-HSA-5688426	Deubiquitination	1	288	0.0196279	0.613842	0.613842	1	77	0.00594044	9606	Homo sapiens	CDK1		R-HSA-8940100
R-HSA-449147	Signaling by Interleukins	2	639	0.0435494	0.624174	0.624174	2	490	0.0378028	9606	Homo sapiens	HIST1H3B		R-HSA-8865711;R-HSA-8865613
R-HSA-71291	Metabolism of amino acids and derivatives	2	662	0.0451169	0.643645	0.643645	4	285	0.0219873	9606	Homo sapiens	GPT2		R-HSA-507749;R-HSA-507775;R-HSA-70523;R-HSA-70524
R-HSA-198933	Immunoregulatory interactions between a Lymphoid and a non-Lymphoid cell	1	316	0.0215362	0.648318	0.648318	1	43	0.00331739	9606	Homo sapiens	TREM1		R-HSA-5696358
R-HSA-1257604	PIP3 activates AKT signaling	1	316	0.0215362	0.648318	0.648318	1	86	0.00663478	9606	Homo sapiens	PFKFB3		R-HSA-2316434
R-HSA-195258	RHO GTPase Effectors	1	326	0.0222177	0.659886	0.659886	8	112	0.00864064	9606	Homo sapiens	HIST1H3B		R-HSA-5625797;R-HSA-5625796;R-HSA-5625774;R-HSA-5625870;R-HSA-5625849;R-HSA-5625784;R-HSA-5625848;R-HSA-5625883
R-HSA-1474244	Extracellular matrix organization	1	329	0.0224221	0.663283	0.663283	23	318	0.0245333	9606	Homo sapiens	MMP13		R-HSA-1602488;R-HSA-1564117;R-HSA-1474197;R-HSA-1604732;R-HSA-3791295;R-HSA-1604752;R-HSA-1604690;R-HSA-1454781;R-HSA-1592436;R-HSA-1564184;R-HSA-1454822;R-HSA-2213200;R-HSA-1566981;R-HSA-1474213;R-HSA-1454757;R-HSA-1566979;R-HSA-3791149;R-HSA-8942302;R-HSA-2534160;R-HSA-2484882;R-HSA-2485148;R-HSA-2168923;R-HSA-1604741
R-HSA-195721	Signaling by WNT	1	332	0.0226266	0.666647	0.666647	1	157	0.0121123	9606	Homo sapiens	HIST1H3B		R-HSA-3364026
R-HSA-1852241	Organelle biogenesis and maintenance	1	335	0.0228311	0.669977	0.669977	8	86	0.00663478	9606	Homo sapiens	CDK1		R-HSA-5626228;R-HSA-5626227;R-HSA-5626220;R-HSA-5626223;R-HSA-5626681;R-HSA-5617816;R-HSA-5626699;R-HSA-5638009
R-HSA-5673001	RAF/MAP kinase cascade	1	345	0.0235126	0.680847	0.680847	1	75	0.00578614	9606	Homo sapiens	PFKFB3		R-HSA-5672965
R-HSA-112315	Transmission across Chemical Synapses	1	352	0.0239896	0.688246	0.688246	2	162	0.0124981	9606	Homo sapiens	KCNJ6		R-HSA-1013020;R-HSA-1013012
R-HSA-9607240	FLT3 Signaling	1	362	0.0246712	0.698525	0.698525	1	97	0.00748341	9606	Homo sapiens	PFKFB3		R-HSA-5672965
R-HSA-9006925	Intracellular signaling by second messengers	1	363	0.0247393	0.699535	0.699535	1	114	0.00879494	9606	Homo sapiens	PFKFB3		R-HSA-2316434
R-HSA-73894	DNA Repair	1	368	0.0250801	0.704533	0.704533	2	328	0.0253047	9606	Homo sapiens	CDK1		R-HSA-5684096;R-HSA-5684081
R-HSA-5668914	Diseases of metabolism	1	409	0.0278743	0.74256	0.74256	1	191	0.0147354	9606	Homo sapiens	GPT2		R-HSA-4549334
R-HSA-425407	SLC-mediated transmembrane transport	1	419	0.0285559	0.751082	0.751082	1	191	0.0147354	9606	Homo sapiens	APOD		R-HSA-5229283
R-HSA-109582	Hemostasis	2	824	0.0561576	0.759394	0.759394	3	332	0.0256133	9606	Homo sapiens	HIST1H3B;TREM1		R-HSA-997263;R-HSA-994106;R-HSA-203156
R-HSA-71387	Metabolism of carbohydrates	1	456	0.0310775	0.780278	0.780278	1	243	0.0187471	9606	Homo sapiens	PFKFB3		R-HSA-71802
R-HSA-194315	Signaling by Rho GTPases	1	457	0.0311456	0.781018	0.781018	8	117	0.00902638	9606	Homo sapiens	HIST1H3B		R-HSA-5625797;R-HSA-5625796;R-HSA-5625774;R-HSA-5625870;R-HSA-5625849;R-HSA-5625784;R-HSA-5625848;R-HSA-5625883
R-HSA-373076	Class A/1 (Rhodopsin-like receptors)	1	462	0.0314864	0.784685	0.784685	1	152	0.0117266	9606	Homo sapiens	FPR3		R-HSA-444476
R-HSA-6798695	Neutrophil degranulation	1	480	0.0327131	0.797393	0.797393	2	10	0.000771486	9606	Homo sapiens	TNFAIP6		R-HSA-6800434;R-HSA-6798745
R-HSA-112316	Neuronal System	1	498	0.0339399	0.809367	0.809367	2	215	0.0165869	9606	Homo sapiens	KCNJ6		R-HSA-1013020;R-HSA-1013012
R-HSA-5663202	Diseases of signal transduction by growth factor receptors and second messengers	1	499	0.034008	0.810011	0.810011	2	396	0.0305508	9606	Homo sapiens	PFKFB3		R-HSA-1225978;R-HSA-2400009
R-HSA-1280215	Cytokine Signaling in Immune system	3	1312	0.0894159	0.814982	0.814982	3	735	0.0567042	9606	Homo sapiens	PFKFB3;HIST1H3B		R-HSA-5672965;R-HSA-8865711;R-HSA-8865613
R-HSA-168249	Innate Immune System	3	1329	0.0905745	0.821971	0.821971	10	697	0.0537726	9606	Homo sapiens	C1QB;TNFAIP6;TREM1		R-HSA-166753;R-HSA-9021306;R-HSA-6800434;R-HSA-8852481;R-HSA-210292;R-HSA-173626;R-HSA-166792;R-HSA-173631;R-HSA-8852266;R-HSA-6798745
R-HSA-418594	G alpha (i) signalling events	1	568	0.0387106	0.849686	0.849686	3	165	0.0127295	9606	Homo sapiens	FPR3		R-HSA-749454;R-HSA-749456;R-HSA-380073
R-HSA-9006934	Signaling by Receptor Tyrosine Kinases	1	622	0.0423908	0.874963	0.874963	40	701	0.0540812	9606	Homo sapiens	PFKFB3		R-HSA-177922;R-HSA-177923;R-HSA-177926;R-HSA-177927;R-HSA-177924;R-HSA-177925;R-HSA-177930;R-HSA-182986;R-HSA-183051;R-HSA-8951490;R-HSA-177934;R-HSA-182990;R-HSA-177935;R-HSA-183055;R-HSA-177933;R-HSA-177938;R-HSA-183058;R-HSA-182994;R-HSA-177939;R-HSA-177936;R-HSA-177937;R-HSA-182993;R-HSA-177942;R-HSA-177943;R-HSA-177941;R-HSA-183002;R-HSA-183067;R-HSA-177944;R-HSA-177945;R-HSA-8867047;R-HSA-2…
R-HSA-500792	GPCR ligand binding	1	652	0.0444354	0.887155	0.887155	1	179	0.0138096	9606	Homo sapiens	FPR3		R-HSA-444476
R-HSA-168256	Immune System	6	2869	0.195529	0.928341	0.928341	14	1634	0.126061	9606	Homo sapiens	C1QB;PFKFB3;TNFAIP6;HIST1H3B;TREM1		R-HSA-166753;R-HSA-8852481;R-HSA-8865711;R-HSA-166792;R-HSA-8865613;R-HSA-8852266;R-HSA-5696358;R-HSA-5672965;R-HSA-9021306;R-HSA-6800434;R-HSA-210292;R-HSA-173626;R-HSA-173631;R-HSA-6798745
R-HSA-382551	Transport of small molecules	1	963	0.0656308	0.961551	0.961551	1	438	0.0337911	9606	Homo sapiens	APOD		R-HSA-5229283
R-HSA-1280218	Adaptive Immune System	1	999	0.0680842	0.966109	0.966109	1	261	0.0201358	9606	Homo sapiens	TREM1		R-HSA-5696358
R-HSA-1643685	Disease	4	2418	0.164792	0.966999	0.966999	10	1418	0.109397	9606	Homo sapiens	PFKFB3;GPT2;CDK1;HIST1H3B		R-HSA-9614816;R-HSA-4549334;R-HSA-9621073;R-HSA-9659782;R-HCY-9625991;R-HSA-1225978;R-HSA-9614810;R-HSA-9614811;R-HSA-9623096;R-HSA-2400009
R-HSA-162582	Signal Transduction	6	3396	0.231446	0.979074	0.979074	79	2386	0.184077	9606	Homo sapiens	PFKFB3;CDK1;FPR3;APOD;HIST1H3B		R-HSA-177922;R-HSA-177923;R-HSA-177926;R-HSA-9011981;R-HSA-177927;R-HSA-5692755;R-HSA-749454;R-HSA-177924;R-HSA-9011983;R-HSA-177925;R-HSA-177930;R-HSA-183051;R-HSA-3364026;R-HSA-177934;R-HSA-177935;R-HSA-183055;R-HSA-9011975;R-HSA-177933;R-HSA-177938;R-HSA-183058;R-HSA-5625797;R-HSA-177939;R-HSA-5625796;R-HSA-177936;R-HSA-177937;R-HSA-177942;R-HSA-177943;R-HSA-177941;R-HSA-9625482;R-HSA-9011985;…
R-HSA-1266738	Developmental Biology	1	1241	0.0845771	0.985617	0.985617	32	537	0.0414288	9606	Homo sapiens	HIST1H3B		R-HSA-5617877;R-HSA-5617492;R-HSA-5617431;R-HSA-5621010;R-HSA-5617874;R-HSA-6810159;R-HSA-6810158;R-HSA-5617887;R-HSA-5617862;R-HSA-6810161;R-HSA-5617859;R-HSA-5617484;R-HSA-5617676;R-HSA-5693644;R-HSA-5617486;R-HSA-5617672;R-HSA-5617483;R-HSA-5617867;R-HSA-5621002;R-HSA-5617866;R-HSA-5617462;R-HSA-8865505;R-HSA-5617650;R-HSA-5617661;R-HSA-5617471;R-HSA-5617445;R-HSA-5617452;R-HSA-5617454;R-HSA-6…
R-HSA-388396	GPCR downstream signalling	1	1359	0.0926191	0.990583	0.990583	3	258	0.0199043	9606	Homo sapiens	FPR3		R-HSA-749454;R-HSA-749456;R-HSA-380073
R-HSA-5663205	Infectious disease	1	1374	0.0936414	0.991079	0.991079	6	637	0.0491437	9606	Homo sapiens	HIST1H3B		R-HSA-9614816;R-HSA-9621073;R-HCY-9625991;R-HSA-9614810;R-HSA-9614811;R-HSA-9623096
R-HSA-372790	Signaling by GPCR	1	1485	0.101206	0.994034	0.994034	4	437	0.0337139	9606	Homo sapiens	FPR3		R-HSA-749454;R-HSA-444476;R-HSA-749456;R-HSA-380073
R-HSA-1430728	Metabolism	3	3650	0.248756	0.999847	0.999847	5	2241	0.17289	9606	Homo sapiens	PFKFB3;GPT2		R-HSA-507749;R-HSA-507775;R-HSA-70523;R-HSA-71802;R-HSA-70524
