# Supplementary material for: Identification of Novel Targets of Knee Osteoarthritis Shared by Cartilage and Synovial Tissue
Source: Int J Mol Sci. 2020 Aug 22;21(17):6033. doi: 10.3390/ijms21176033 (PMC7504179; doi:10.3390/ijms21176033)
Supplement: Supplementary file 1 [file ijms-21-06033-s001.zip › ijms-907692 supplementary tables/Table S3 The biological processes- same trend.xlsx]

## Sheet: same trend
SYMBOL	GENE NAME	Healthy vs OA				Expression	Function in Uniprot	Uniprot Link
		Synovium		Cartilage
		logFC	P.Value	logFC	P.Value
ALDH1L1-AS2	ALDH1L1 antisense RNA 2	-2.09789	0.0318223	-2.1813	0.0448476	-	-	-
APOD	Apolipoprotein D	-2.30917	0.0254148	-3.64045	0.000375082	Extracellular region or secreted	aging, angiogenesis, brain development, glucose metabolic process, lipid metabolic process, negative regulation of cytokine production involved in inflammatory response, negative regulation of focal adhesion assembly, negative regulation of lipoprotein lipid oxidation, negative regulation of monocyte chemotactic protein-1 production, negative regulation of platelet-derived growth factor receptor …	https://www.uniprot.org/uniprot/P05090
CLDN5	Claudin-5	-1.93826	0.0232781	-3.15918	0.00507415	Plasma membrane	calcium-independent cell-cell adhesion via plasma membrane cell-adhesion molecules, cell-cell junction assembly, establishment of blood-retinal barrier, face morphogenesis, learning, maintenance of permeability of blood-brain barrier, negative regulation of angiogenesis, negative regulation of cell migration, negative regulation of gene expression, negative regulation of vascular permeability, ou…	https://www.uniprot.org/uniprot/O00501
FOXI2	Forkhead box I2	-1.92411	0.0278604	-2.8033	0.00122595	Nucleus	DNA-binding transcription factor activity, RNA polymerase II-specific; sequence-specific DNA binding; anatomical structure morphogenesis, cell differentiation, regulation of transcription by RNA polymerase II	https://www.uniprot.org/uniprot/Q6ZQN5
GPT2	Glutamate pyruvate transaminase 2 / Alanine aminotransferase 2	-1.69236	0.0404536	-1.9232	0.0279151	Mitochondrion	2-oxoglutarate metabolic process, cellular amino acid biosynthetic process, L-alanine catabolic process, L-alanine metabolic process	https://www.uniprot.org/uniprot/Q8TD30
IQCN	IQ domain-containing protein N	-1.61834	0.0432058	-2.85227	0.00185095	Nucleus, Mitochondrion	-	https://www.uniprot.org/uniprot/Q9H0B3
KLF15	Keppel-like factor 15	-2.37422	0.00581787	-2.43213	0.00486528	Nucleus	cardiac muscle hypertrophy in response to stress, cellular glucose homeostasis, cellular response to peptide, glial cell differentiation, glomerular visceral epithelial cell differentiation, negative regulation of peptidyl-lysine acetylation, positive regulation of glucose import, positive regulation of transcription by RNA polymerase II, response to insulin	https://www.uniprot.org/uniprot/Q9UIH9
MYOC	Myocilin	-3.2029	0.00067988	-4.11544	0.00281665	Extracellular region or secreted, Golgi apparatus, Mitochondrion, Rough endoplastic reticulum	bone development, clustering of voltage-gated sodium channels, ERBB2-ERBB3 signaling pathway, myelination in peripheral nervous system, negative regulation of cell-matrix adhesion, negative regulation of Rho protein signal transduction, negative regulation of stress fiber assembly, neuron projection development, non-canonical Wnt signaling pathway via JNK cascade, osteoblast differentiation, posi…	https://www.uniprot.org/uniprot/Q99972
PEAK3	Protein PEAK 3	-1.75202	0.0395488	-3.04695	0.00143825	Cytoskeleton	protein phosphorylation, regulation of actin cytoskeleton organization, regulation of cell shape	https://www.uniprot.org/uniprot/Q6ZS72
PFKFB3	6-phosphofructo-2-kinase/fructose-2,6-biphosphatase 3	-1.55637	0.0246699	-2.25241	0.000289119	Nucleus, Cytosol	fructose 2,6-bisphosphate metabolic process, fructose metabolic process, positive regulation of glycolytic process	https://www.uniprot.org/uniprot/Q16875
TMEM211	Transmembrane protein 211	-1.70099	0.0377046	-2.43748	0.00268408	-	-	https://www.uniprot.org/uniprot/Q6ICI0
SYMBOL	GENE NAME	Healthy vs OA				Expression	Function in Uniprot	Uniprot Link
		Synovium		Cartilage
		logFC	P.Value	logFC	P.Value
AMTN	Amelotin	3.91241	0.00291421	5.41428	0.00025892	Extracellular region or secreted	biomineral tissue development, cell adhesion, cellular protein metabolic process, odontogenesis of dentin-containing tooth, positive regulation of biomineral tissue development, positive regulation of enamel mineralization, post-translational protein modification	https://www.uniprot.org/uniprot/Q6UX39
ANLN	Anillin	1.8022	0.0322798	3.2236	0.000587347	Nucleus	actomyosin contractile ring assembly, cortical cytoskeleton organization, glomerular visceral epithelial cell migration, hematopoietic progenitor cell differentiation, mitotic cytokinesis, positive regulation of bleb assembly, protein localization to mitotic actomyosin contractile ring, regulation of exit from mitosis, septin ring assembly, septin ring organization	https://www.uniprot.org/uniprot/Q9NQW6
ASPM	Abnormal spindle-like microcephaly-associated protein	1.81189	0.0402556	4.53657	3.54926e-06	Nucleus	cerebral cortex development, developmental growth, forebrain neuroblast division, maintenance of centrosome location, male gonad development, negative regulation of asymmetric cell division, negative regulation of neuron differentiation, neuronal stem cell population maintenance, neuron migration, oogenesis, positive regulation of canonical Wnt signaling pathway, positive regulation of neuroblast…	https://www.uniprot.org/uniprot/Q8IZT6
C1QB	complement C1q subcomponent subunit B	1.71705	0.0368626	2.74003	0.0427116	Extracellular region or secreted	complement activation, classical pathway; innate immune response, inner ear development, regulation of complement activation, synapse pruning	https://www.uniprot.org/uniprot/P02746
CDK1	cyclin-dependent kinase 1	1.95729	0.0307537	2.99373	0.00543268	Nucleus, Mitochondrion, Cytoskeleton	activation of MAPK activity, anaphase-promoting complex-dependent catabolic process, animal organ regeneration, apoptotic process, cell aging, cell division, cell migration, cell population proliferation, cellular response to hydrogen peroxide, centrosome cycle, chromosome condensation, ciliary basal body-plasma membrane docking, DNA damage response, signal transduction by p53 class mediator resu…	https://www.uniprot.org/uniprot/P06493
CHI3L2	Chitinase-3-like protein 2	2.17946	0.0234143	3.22341	0.000902464	Extracellular region or secreted	carbohydrate metabolic process, chitin catabolic process	https://www.uniprot.org/uniprot/Q15782
CKAP2L	cytoskeleton-associated protein 2-like	1.76455	0.0394024	2.98257	0.000636558	Cytoskeleton	Microtubule-associated protein required for mitotic spindle formation and cell-cycle progression in neural progenitor cells	https://www.uniprot.org/uniprot/Q8IYA6
FAP	Prolyl endopeptidase FAP / Fibroblast activation protein alpha	1.68746	0.0445916	2.26412	0.0138851	Extracellular region or secreted, Plasma membrane	angiogenesis, cell adhesion, endothelial cell migration, melanocyte apoptotic process, melanocyte proliferation, mitotic cell cycle arrest, negative regulation of cell proliferation involved in contact inhibition, negative regulation of extracellular matric disassembly, negative regulation of extracellular matrix organization, positive regulation of cell cycle arrest, positive regulation of execu…	https://www.uniprot.org/uniprot/Q12884
FPR3	N-formyl peptide receptor 3	2.00719	0.00481411	2.58799	0.045465	Plasma membrane	chemotaxis, complement receptor mediated signaling pathway, G protein-coupled receptor signaling pathway, inflammatory response, phospholipase C-activating G protein-coupled receptor signaling pathway, positive regulation of cytosolic calcium ion concentration, signal transduction	https://www.uniprot.org/uniprot/P25089
GJB2	Gap junction beta-2 protein	3.3796	0.000239366	4.01925	0.0068261	Plasma membrane	aging, cell-cell signaling, cellular response to dexamethasone stimulus, cellular response to glucagon stimulus, cellular response to oxidative stress, decidualization, epididymis development, gap junction assembly, gap junction-mediated intercellular transport, inner ear development, response to antibiotic, response to estradiol, response to human chorionic gonadotropin, response to ischemia, re…	https://www.uniprot.org/uniprot/P29033
HIST1H3B	histone cluster 1 H3 family member b	1.89596	0.0336744	2.68581	0.0257219	Nucleus	blood coagulation, cellular protein metabolic process, chromatin organization, chromatin silencing at rDNA, DNA replication-dependent nucleosome assembly, interleukin-7 mediated signaling pathway, negative regulation of gene expression, epigenetic, nucleosome assembly, regulation of gene silencing by miRNA, regulation of megakaryocyte differentiation, telomere organization	https://www.uniprot.org/uniprot/P68431
IFNE	Interferon epsilon	2.74671	0.00193179	3.54515	0.000412806	Extracellular region or secreted	adaptive immune response, B cell differentiation, B cell proliferation, cytokine-mediated signaling pathway, defense response to bacterium, defense response to virus, humoral immune response, natural killer cell activation involved in immune response, positive regulation of peptidyl-serine phosphorylation of STAT protein, response to exogenous dsRNA, T cell activation involved in immune response	https://www.uniprot.org/uniprot/Q86WN2
KCNJ6	G protein-activated inward rectifier potassium channel 2 / Potassium voltage-gated channel subfamily J member 6	2.3052	0.0152508	3.65154	0.000891199	-	potassium ion import across plasma membrane, potassium ion transport, regulation of ion transmembrane transport	https://www.uniprot.org/uniprot/P48051
LINC01411	long intergenic non-protein coding RNA 1411	3.6271	1.94397e-05	4.26628	3.79333e-05	-	-	-
LRRC15	Leucine-rich repeat-containing protein 15	2.10205	0.0160158	5.2361	2.10992e-05	Extracellular region or secreted	collagen binding, fibronectin binding, laminin binding; negative regulation of protein localization to plasma membrane, positive regulation of cell migration, receptor-mediated virion attachment to host cell	https://www.uniprot.org/uniprot/Q8TF66
MIR31HG	MIR31 host gene	2.90299	0.000392914	2.32457	0.0321984	-	-	-
MMP13	Matrix metallopeptidase-13 / Collagenase 3	3.48224	7.53881e-05	3.19424	0.00158623	Extracellular region or secreted	bone mineralization, bone morphogenesis, cellular protein metabolic process, collagen catabolic process, endochondral ossification, extracellular matrix disassembly, extracellular matrix organization, growth plate cartilage development, proteolysis, response to amyloid-beta	https://www.uniprot.org/uniprot/P45452
MSR1	Macrophage scavenger receptor types I and II	2.00839	0.0119407	3.36099	0.0150315	-	amyloid-beta clearance, cholesterol transport, negative regulation of gene expression, phagocytosis, engulfment, plasma lipoprotein particle clearance, positive regulation of cholesterol storage, positive regulation of macrophage derived foam cell differentiation, receptor-mediated endocytosis	https://www.uniprot.org/uniprot/P21757
PBK	Lymphokine-activated killer T-cell-originated protein kinase	1.94191	0.0357649	2.80286	0.0110727	Nucleus	cellular response to UV, mitotic cell cycle, negative regulation of inflammatory response, negative regulation of proteasomal ubiquitin-dependent protein catabolic process, negative regulation of stress-activated MAPK cascade	https://www.uniprot.org/uniprot/Q96KB5
ST6GALNAC5	Alpha-N-acetylglucosamine alpha-2,6-sialyltransferase 5	2.22612	0.0113939	5.82309	9.96748e-12	Golgi apparatus	ganglioside biosynthetic process, glycosphingolipid biosynthetic process, oligosaccharide biosynthetic process, oligosaccharide metabolic process, protein glycosylation, sialylation	https://www.uniprot.org/uniprot/Q9BVH7
TNFAIP6	Tumor necrosis factor-inducible gene 6 protein	2.42594	0.00471386	4.33519	0.00013847	Extracellular region or secreted	hyaluronic acid binding; cell adhesion, cell-cell signaling, inflammatory response, negative regulation of inflammatory response, neutrophil degranulation, ovulation, positive regulation of cell migration, signal transduction	https://www.uniprot.org/uniprot/P98066
TOP2A	DNA topoisomerase 2-alpha	1.99763	0.0250952	4.38143	7.26082e-05	Nucleus	apoptotic chromosome condensation, cellular response to DNA damage stimulus, chromosome segregation, DNA ligation, DNA topological change, embryonic cleavage, female meiotic nuclear division, hematopoietic progenitor cell differentiation, mitotic DNA integrity checkpoint, negative regulation of DNA duplex unwinding, positive regulation of apoptotic process, positive regulation of single stranded …	https://www.uniprot.org/uniprot/P11388
TREM1	Triggering receptor expressed on myeloid cells 1	1.77424	0.0423058	4.67106	3.93403e-05	Extracellular region or secreted, Plasma membrane	acute inflammatory response, humoral immune response, innate immune response, intracellular signal transduction, leukocyte migration, regulation of immune response	https://www.uniprot.org/uniprot/Q9NP99
VSIG4	V-set and immunoglobulin domain-containing protein 4	1.90948	0.0193719	3.17462	0.0241791	-	negative regulation of complement activation, alternative pathway; negative regulation of interleukin-2 production, negative regulation of macrophage activation, negative regulation of T cell proliferation	https://www.uniprot.org/uniprot/Q9Y279
