# Supplementary material for: Identification of Novel Targets of Knee Osteoarthritis Shared by Cartilage and Synovial Tissue
Source: Int J Mol Sci. 2020 Aug 22;21(17):6033. doi: 10.3390/ijms21176033 (PMC7504179; doi:10.3390/ijms21176033)
Supplement: Supplementary file 1 [file ijms-21-06033-s001.zip › ijms-907692 supplementary tables/Table S4 The biological processes-different trend.xlsx]

## Sheet: Sheet1
SYMBOL	GENE NAME	Healthy vs OA				Expression	Function in Uniprot	Uniprot Link
		Synovium		Cartilage
		logFC	P.Value	logFC	P.Value
RNU12	RNA, U12 small nuclear	2.22198	0.0318708	-2.70664	0.0465132	-	-	-
RNU6-2	RNA, U6 small nuclear 2	1.75374	0.0355668	-2.2235	0.0441836	-	-	-
PHACTR3	Phosphatase and actin regulator 3	-1.92469	0.0320624	2.7078	0.0101505	Nucleus	actin binding, protein phosphatase 1 binding, protein phosphatase inhibitor activity	https://www.uniprot.org/uniprot/Q96KR7
